# Supplementary material for: Interleukin-11 causes alveolar type 2 cell dysfunction and prevents alveolar regeneration
Source: Nat Commun. 2024 Oct 2;15:8530. doi: 10.1038/s41467-024-52810-8 (PMC11448503; doi:10.1038/s41467-024-52810-8)
Supplement: Supplementary file 4 — Supplementary Data 1 [file 41467_2024_52810_MOESM4_ESM.xlsx]

## Sheet: Sheet1
	Hypergeometric p-value for the enrichment of IL11RA-expressing cell	Hypergeometric p-value for the enrichment of IL11-expressing cell	Hypergeometric p-value for the enrichment of IL6-expressing cell	Adjusted Hypergeometric p-value for IL11RA	Adjusted Hypergeometric p-value for IL11	Adjusted Hypergeometric p-value for IL6
MUC5AC+ High	0.637	0.233618	0.959	1	1	1
Basal	0.763	0.0878329	1	1	1	1
Proliferating Epithelial Cells	1.57e-05	0.059	0.997	0.000488	1	1
Differentiating Ciliated	0.127	0.466814	0.608	1	1	1
Ciliated	1	1	1	1	1	1
SCGB3A2+ SCGB1A1+	0.961	0.974354	8.88e-16	1	1	2.75e-14
SCGB3A2+	0.0487	0.99792	1	1	1	1
MUC5B+	1	0.987027	0.197	1	1	1
KRT5-/KRT17+	0.00718	<2.2E-16	1	0.222	<2.2E-16	1
Transitional AT2	3.52e-10	0.801465	1	1.09e-08	1	1
AT2	<2.2E-16	0.971164	1	<2.2E-16	1	1
AT1	0.0056	0.320118	1	0.174	1	1
Lymphatic Endothelial Cells	1	0.955962	1	1	1	1
Endothelial Cells	<2.2E-16	0.999998	<2.2E-16	<2.2E-16	1	<2.2E-16
Proliferating Macrophages	<2.2E-16	0.9124	<2.2E-16	6.88e-15	1	6.88e-15
Proliferating T Cells	0.995	0.718589	1	1	1	1
NK Cells	1	0.997659	1	1	1	1
pDCs	0.939	0.384814	1	1	1	1
cDCs	1	0.99614	1	1	1	1
Mast Cells	1	0.540498	1	1	1	1
Plasma Cells	1	0.790643	1	1	1	1
B Cells	0.999	0.728718	1.8e-09	1	1	5.58e-08
Monocytes	1	1	0.342	1	1	1
T Cells	1	1	<2.2E-16	1	1	1
Macrophages	1	1	1	1	1	1
PLIN2+ Fibroblasts	<2.2E-16	<2.2E-16	<2.2E-16	<2.2E-16	<2.2E-16	<2.2E-16
Fibroblasts	<2.2E-16	0.000918794	0.469	<2.2E-16	0.0284826	1
HAS1 High Fibroblasts	<2.2E-16	<2.2E-16	<2.2E-16	<2.2E-16	<2.2E-16	<2.2E-16
Myofibroblasts	<2.2E-16	<2.2E-16	<2.2E-16	<2.2E-16	<2.2E-16	<2.2E-16
Mesothelial Cells	8.88e-16	<2.2E-16	<2.2E-16	2.75e-14	<2.2E-16	<2.2E-16
Smooth Muscle Cells	0.592	0.698429	<2.2E-16	1	1	<2.2E-16
