# Supplementary material for: Interleukin-11 causes alveolar type 2 cell dysfunction and prevents alveolar regeneration
Source: Nat Commun. 2024 Oct 2;15:8530. doi: 10.1038/s41467-024-52810-8 (PMC11448503; doi:10.1038/s41467-024-52810-8)
Supplement: Supplementary file 5 — Supplementary Data 2 [file 41467_2024_52810_MOESM5_ESM.xlsx]

## Sheet: Sheet1
Enriched MSigDB terms in genes co-expressed with IL11 in both dataset from both Habermann et al and Adams et al
	Term	Overlap	P.value	Adjusted.P.value	Old.P.value	Old.Adjusted.P.value	Odds.Ratio	Combined.Score	Genes
1	Epithelial Mesenchymal Transition	7/200	2.45125e-08	5.39276e-07	0	0	28.6891	502.75	COL1A1;GLIPR1;COL6A2;SERPINE1;TGFBI;PTHLH;LOXL1
2	TNF-alpha Signaling via NF-kB	4/200	0.000280207	0.00308228	0	0	14.4111	117.882	LAMB3;SERPINE1;LIF;F2RL1
3	IL-2/STAT5 Signaling	3/199	0.00389145	0.0144703	0	0	10.4356	57.9069	COL6A1;LIF;LTB
4	p53 Pathway	3/200	0.00394645	0.0144703	0	0	10.3821	57.4644	KRT17;RRAD;LIF
5	Allograft Rejection	3/200	0.00394645	0.0144703	0	0	10.3821	57.4644	IL11;LIF;LTB
6	Myogenesis	3/200	0.00394645	0.0144703	0	0	10.3821	57.4644	COL1A1;SGCA;COL6A2
Enriched KEGG terms in genes co-expressed with IL11 in both dataset from both Habermann et al and Adams et al
	Term	Overlap	P.value	Adjusted.P.value	Old.P.value	Old.Adjusted.P.value	Odds.Ratio	Combined.Score	Genes
1	ECM-receptor interaction	4/88	1.1451e-05	0.000790116	0	0	33.8163	384.743	COL1A1;LAMB3;COL6A2;COL6A1
2	Human papillomavirus infection	5/331	0.000168022	0.00579675	0	0	11.1577	96.9762	COL1A1;WNT10A;LAMB3;COL6A2;COL6A1
3	Focal adhesion	4/201	0.000285577	0.00656826	0	0	14.3372	117.006	COL1A1;LAMB3;COL6A2;COL6A1
4	AGE-RAGE signaling pathway in diabetic complications	3/100	0.000541421	0.00814515	0	0	21.192	159.391	COL1A1;SERPINE1;NFATC1
5	Protein digestion and absorption	3/103	0.000590228	0.00814515	0	0	20.5531	152.812	COL1A1;COL6A2;COL6A1
6	PI3K-Akt signaling pathway	4/354	0.00234579	0.0269766	0	0	8.00735	48.4855	COL1A1;LAMB3;COL6A2;COL6A1
Enriched MSigDB terms in genes co-expressed with IL11 in dataset from Adams et al
	Term	Overlap	P.value	Adjusted.P.value	Old.P.value	Old.Adjusted.P.value	Odds.Ratio	Combined.Score	Genes
1	TNF-alpha Signaling via NF-kB	7/200	1.00542e-05	0.000100542	0	0	10.5245	121.111	CSF2;TUBB2A;LAMB3;TNIP1;SERPINE1;LIF;F2RL1
2	Apical Junction	7/200	1.00542e-05	0.000100542	0	0	10.5245	121.111	ADAMTS5;CDH4;LAMB3;LAYN;TNFRSF11B;RHOF;TGFBI
3	Epithelial Mesenchymal Transition	7/200	1.00542e-05	0.000100542	0	0	10.5245	121.111	COL1A1;COL6A2;SERPINE1;TNFRSF11B;TGFBI;LOXL1;PTHLH
4	Myogenesis	5/200	0.000931121	0.00558672	0	0	7.22711	50.4389	COL1A1;ACHE;SGCA;COL6A2;FLII
5	p53 Pathway	5/200	0.000931121	0.00558672	0	0	7.22711	50.4389	KRT17;RRAD;LIF;TRIB3;ADA
6	Hypoxia	4/200	0.00678559	0.025446	0	0	5.67088	28.3145	DPYSL4;SERPINE1;PDGFB;TGFBI
7	Allograft Rejection	4/200	0.00678559	0.025446	0	0	5.67088	28.3145	ACHE;IL11;LIF;LTB
8	KRAS Signaling Up	4/200	0.00678559	0.025446	0	0	5.67088	28.3145	CSF2;LIF;WNT7A;F2RL1
Enriched KEGG terms in genes co-expressed with IL11 in dataset from Adams et al
	Term	Overlap	P.value	Adjusted.P.value	Old.P.value	Old.Adjusted.P.value	Odds.Ratio	Combined.Score	Genes
1	Human papillomavirus infection	7/331	0.000241586	0.0142455	0	0	6.22762	51.8654	COL1A1;WNT10A;LAMB3;PPP2R3C;COL6A2;WNT7A;HES2
2	JAK-STAT signaling pathway	5/162	0.000358154	0.0142455	0	0	8.99363	71.3604	IL11;CSF2;PDGFB;LIF;SOCS6
3	Hippo signaling pathway	5/163	0.000368418	0.0142455	0	0	8.93626	70.6527	WNT10A;SERPINE1;WNT7A;GLI2;TP73
4	Amoebiasis	4/102	0.000587075	0.0170252	0	0	11.3981	84.806	COL1A1;CSF2;LAMB3;SERPINB9
5	Basal cell carcinoma	3/63	0.00171131	0.0397025	0	0	13.7951	87.8819	WNT10A;WNT7A;GLI2
Enriched MSigDB terms in genes co-expressed with IL11 in dataset from Habermann et al
	Term	Overlap	P.value	Adjusted.P.value	Old.P.value	Old.Adjusted.P.value	Odds.Ratio	Combined.Score	Genes
1	Epithelial Mesenchymal Transition	41/200	6.00072e-33	2.64032e-31	0	0	17.3479	1287.1	NOTCH2;ITGB1;CXCL6;TAGLN;SPARC;SERPINE1;TNC;LAMC2;CXCL1;FSTL1;FGF2;THBS1;LOXL1;PTHLH;CDH6;GLIPR1;CDH2;BASP1;CALD1;DPYSL3;SPOCK1;PRSS2;CTHRC1;TNFRSF12A;MMP2;ITGA2;TPM1;FN1;PLAUR;INHBA;COL1A1;VCAN;BMP1;COL5A1;COL4A1;COL6A2;COL7A1;ADAM12;SNAI2;TGFBI;VIM
2	TNF-alpha Signaling via NF-kB	21/200	1.98229e-11	2.90736e-10	0	0	7.37592	181.774	PTGER4;CXCL6;EGR2;EDN1;EGR3;SERPINB2;LAMB3;SERPINE1;LIF;TNC;PLAUR;CXCL1;INHBA;PTGS2;KLF4;MARCKS;PLAU;CLCF1;F2RL1;IER3;HBEGF
3	Apical Junction	21/200	1.98229e-11	2.90736e-10	0	0	7.37592	181.774	ITGB1;LAMB3;ACTN1;MMP2;ITGA2;LAMC2;CDH8;MYL12B;VAV2;CLDN6;CDH6;VCAN;CDH3;BMP1;CLDN9;CLDN14;ZYX;FSCN1;FLNC;TGFBI;DSC3
4	KRAS Signaling Up	16/200	2.39035e-07	2.62938e-06	0	0	5.37888	82.01	ITGA2;LIF;LAPTM5;PLAUR;INHBA;PTGS2;KLF4;ETS1;HDAC9;MMP11;PCSK1N;PLAU;F2RL1;PLEK2;ADAM8;HBEGF
5	UV Response Dn	13/144	8.31205e-07	7.3146e-06	0	0	6.09712	85.3621	NOTCH2;SERPINE1;FHL2;LTBP1;KALRN;RND3;SLC7A1;VAV2;COL1A1;INPP4B;KCNMA1;SNAI2;HAS2
6	Inflammatory Response	14/200	6.52114e-06	4.78217e-05	0	0	4.62606	55.2373	PTGER4;CXCL6;EDN1;CD70;PCDH7;SERPINE1;LIF;PLAUR;INHBA;SLC7A1;GPR132;HAS2;ITGB8;HBEGF
7	Coagulation	11/138	1.9187e-05	0.000120604	0	0	5.28942	57.4499	MMP11;SPARC;PROC;BMP1;SERPINB2;PLAU;MMP2;ITGA2;SERPINE1;FN1;THBS1
8	p53 Pathway	13/200	3.04994e-05	0.000167746	0	0	4.25901	44.2843	RRAD;CDKN2A;F2R;LIF;KLF4;SERPINB5;DEF6;KRT17;PERP;SFN;TP63;IER3;HBEGF
9	Myogenesis	11/200	0.000523177	0.00255775	0	0	3.54299	26.7694	COL1A1;ITGB1;TAGLN;SPARC;SGCA;FST;COL6A2;ADAM12;FGF2;PDLIM7;HBEGF
10	Hypoxia	10/200	0.00189837	0.00784504	0	0	3.1938	20.0148	CSRP2;COL5A1;SERPINE1;PIM1;PLAUR;PKP1;TGFBI;ETS1;PFKP;IER3
11	TGF-beta Signaling	5/54	0.00196126	0.00784504	0	0	6.14123	38.2855	SERPINE1;LTBP2;THBS1;SKIL;TGFBR1
12	Angiogenesis	4/36	0.00285798	0.0104792	0	0	7.5065	43.9704	CXCL6;VCAN;FSTL1;VAV2
13	Mitotic Spindle	9/199	0.00605792	0.0171983	0	0	2.8655	14.6323	NET1;NOTCH2;MARCKS;PALLD;FSCN1;ABL1;STK38L;CLASP1;BCAR1
14	Estrogen Response Early	9/200	0.00625392	0.0171983	0	0	2.85035	14.4642	SLC7A5;TUBB2B;MUC1;EGR3;FHL2;SFN;SLC1A4;KLF4;RHOD
15	Estrogen Response Late	9/200	0.00625392	0.0171983	0	0	2.85035	14.4642	SLC7A5;EGR3;GJB3;PERP;SFN;SNX10;SLC1A4;LAMC2;KLF4
16	Allograft Rejection	9/200	0.00625392	0.0171983	0	0	2.85035	14.4642	IL11;CDKN2A;ELF4;F2R;LIF;INHBA;LTB;ETS1;HDAC9
17	Glycolysis	8/200	0.0185659	0.048053	0	0	2.51251	10.0159	EGLN3;VCAN;COL5A1;CLDN9;STMN1;TGFBI;PFKP;IER3
Enriched KEGG terms in genes co-expressed with IL11 in dataset from Habermann et al
	Term	Overlap	P.value	Adjusted.P.value	Old.P.value	Old.Adjusted.P.value	Odds.Ratio	Combined.Score	Genes
1	Focal adhesion	21/201	2.1807e-11	4.3614e-09	0	0	7.33457	180.055	ITGB1;LAMB3;ACTN1;ITGA2;FN1;TNC;LAMC2;LAMB1;PARVB;THBS1;MYL12B;VAV2;COL1A1;COL4A1;COL6A2;KDR;ZYX;ITGB8;FLNC;PAK3;BCAR1
2	ECM-receptor interaction	12/88	2.3061e-08	2.3061e-06	0	0	9.6979	170.539	ITGB1;COL1A1;LAMB3;COL4A1;ITGA2;COL6A2;TNC;FN1;ITGB8;LAMC2;LAMB1;THBS1
3	Human papillomavirus infection	19/331	2.94484e-06	0.000152559	0	0	3.77818	48.1168	PTGER4;NOTCH2;ITGB1;WNT10A;LAMB3;ITGA2;FN1;TNC;LAMC2;LAMB1;PTGS2;TICAM1;THBS1;COL1A1;COL4A1;COL6A2;EIF4EBP1;ITGB8;CREB5
4	Leukocyte transendothelial migration	11/114	3.05117e-06	0.000152559	0	0	6.52992	82.9298	CLDN6;ITGB1;NCF1;NCF2;CLDN9;CLDN14;ACTN1;MMP2;BCAR1;MYL12B;VAV2
5	MicroRNAs in cancer	18/310	4.58563e-06	0.000183425	0	0	3.81621	46.911	NOTCH2;CDKN2A;TPM1;TNC;HMGA2;PTGS2;SLC7A1;THBS1;SERPINB5;MARCKS;PLAU;STMN1;PIM1;FSCN1;ABL1;VIM;SOX4;TP63
6	AGE-RAGE signaling pathway in diabetic complications	10/100	6.23794e-06	0.000207931	0	0	6.77709	81.2224	COL1A1;EDN1;COL4A1;MMP2;SERPINE1;PIM1;FN1;NFATC1;TGFBR1;PLCD1
7	Amoebiasis	10/102	7.45533e-06	0.00021301	0	0	6.62908	78.2668	COL1A1;ARG2;GNAL;LAMB3;COL4A1;ACTN1;FN1;LAMC2;CXCL1;LAMB1
8	Proteoglycans in cancer	14/205	8.65615e-06	0.000216404	0	0	4.50381	52.502	ITGB1;WNT10A;MMP2;ITGA2;FN1;PLAUR;FGF2;THBS1;VAV2;COL1A1;PLAU;KDR;FLNC;HBEGF
9	PI3K-Akt signaling pathway	17/354	9.30432e-05	0.00206763	0	0	3.10575	28.8289	ITGB1;LAMB3;ITGA2;F2R;FN1;TNC;LAMC2;LAMB1;FGF2;THBS1;COL1A1;COL4A1;COL6A2;KDR;EIF4EBP1;ITGB8;CREB5
10	Small cell lung cancer	8/92	0.000144022	0.00288043	0	0	5.77473	51.0807	ITGB1;LAMB3;COL4A1;ITGA2;FN1;LAMC2;LAMB1;PTGS2
11	Cell adhesion molecules	10/148	0.000182567	0.00331939	0	0	4.409	37.9544	CLDN6;ITGB1;CNTNAP2;VCAN;CDH3;CDH2;CLDN9;CLDN14;ITGB8;CD58
12	Pathways in cancer	21/531	0.000224454	0.0037409	0	0	2.54484	21.3813	PTGER4;NOTCH2;ITGB1;WNT10A;EDN1;EGLN3;LAMB3;CDKN2A;MMP2;ITGA2;F2R;FN1;LAMC2;LAMB1;PTGS2;ETS1;FGF2;TGFBR1;COL4A1;PIM1;ABL1
13	Regulation of actin cytoskeleton	12/218	0.000292847	0.00450534	0	0	3.55413	28.9159	ITGB1;ACTN1;ITGA2;CFL1;F2R;FN1;ITGB8;PAK3;FGF2;BCAR1;MYL12B;VAV2
14	p53 signaling pathway	6/73	0.00131748	0.0188211	0	0	5.40124	35.8212	CDKN2A;PERP;SERPINE1;SFN;THBS1;SERPINB5
15	Protein digestion and absorption	7/103	0.001628	0.0212266	0	0	4.40493	28.2814	COL1A1;COL18A1;COL5A1;COL4A1;COL6A2;COL7A1;PRSS2
16	Pathogenic Escherichia coli infection	10/197	0.00169813	0.0212266	0	0	3.24554	20.7008	CLDN6;ITGB1;TUBB2B;TUBB6;TUBA1A;CLDN9;CLDN14;F2R;ABL1;PAK3
17	TNF signaling pathway	7/112	0.00262505	0.0308829	0	0	4.02551	23.9223	CXCL6;EDN1;LIF;CXCL1;PTGS2;CXCL5;CREB5
18	Complement and coagulation cascades	6/85	0.00287031	0.0318923	0	0	4.57799	26.7965	SERPINB2;PROC;PLAU;SERPINE1;F2R;PLAUR
19	Axon guidance	9/182	0.00339437	0.0354247	0	0	3.14982	17.9087	ITGB1;EFNB1;SEMA7A;SEMA3C;CFL1;ABL1;PAK3;RHOD;MYL12B
20	Hypertrophic cardiomyopathy	6/90	0.00381557	0.0354247	0	0	4.3044	23.9697	ITGB1;EDN1;SGCA;ITGA2;TPM1;ITGB8
21	Phagosome	8/152	0.00386999	0.0354247	0	0	3.35827	18.6535	ITGB1;TUBB6;TUBB2B;TUBA1A;NCF1;NCF2;ITGA2;THBS1
22	Cytokine-cytokine receptor interaction	12/295	0.00389672	0.0354247	0	0	2.57687	14.2955	IL11;CXCL6;TNFRSF12A;CD70;CLCF1;LIF;CXCL1;INHBA;LTB;PF4V1;CXCL5;TGFBR1
23	Bladder cancer	4/41	0.00460596	0.0393669	0	0	6.49045	34.9213	CDKN2A;MMP2;THBS1;HBEGF
24	TGF-beta signaling pathway	6/94	0.00472403	0.0393669	0	0	4.1079	21.9982	BAMBI;FST;INHBA;THBS1;LTBP1;TGFBR1
