# Supplementary material for: Interleukin-11 causes alveolar type 2 cell dysfunction and prevents alveolar regeneration
Source: Nat Commun. 2024 Oct 2;15:8530. doi: 10.1038/s41467-024-52810-8 (PMC11448503; doi:10.1038/s41467-024-52810-8)
Supplement: Supplementary file 6 — Supplementary Data 3 [file 41467_2024_52810_MOESM6_ESM.xlsx]

## Sheet: Sheet1
Table S3. Genes co-expressed with IL11 in human scRNA-seq datasets.
Genes co-expressed with IL11 in Adams et al dataset	Genes co-expressed with IL11 in Habermann et al dataset	Genes co-expressed with IL11 in both datasets
ACHE	ABCA4	ADAMTS1
ADA	ABL1	C5orf46
ADAMTS1	ABRACL	CGB5
ADAMTS5	ACTN1	CGB8
B4GALT7	ADAM12	COL1A1
BCL7C	ADAM8	COL6A1
C12orf75	ADAMTS1	COL6A2
C5orf46	ADGRB2	EPSTI1
CDH4	ADGRF4	F2RL1
CGB5	ADGRG1	FAM84B
CGB8	AFAP1L2	GJB3
COL1A1	AIF1L	GLIPR1
COL6A1	AKAP12	IL11
COL6A2	AMIGO2	KRT17
COMMD5	ANXA8	KRTAP2-3
CPPED1	APBA2	LAMB3
CSF2	ARC	LIF
DNAJC4	ARG2	LOXL1
DPAGT1	ATP10B	LTB
DPYSL4	B3GNT5	MYADM
DSCAML1	BACH2	NFATC1
EPSTI1	BAMBI	PKIB
F2RL1	BASP1	PTHLH
FAM84B	BCAR1	RRAD
FLII	BEND6	SEMA7A
FSD1L	BEST4	SERPINE1
FUT1	BICC1	SGCA
GJB3	BMP1	SOX11
GLI2	BNC1	TGFBI
GLIPR1	BTBD19	TRBC2
GOLM1	C11orf95	VGLL3
GRHL3	C15orf48	WNT10A
HES2	C16orf45
HIST2H2AA3	C1orf112
IGFBP3	C1QTNF2
IL11	C5orf46
IL23A	CALD1
KLF11	CARD8-AS1
KRT17	CCDC93
KRTAP2-3	CCT6B
LAMB3	CD109
LAYN	CD58
LGALSL	CD70
LIF	CDH2
LMTK3	CDH3
LOXL1	CDH6
LTB	CDH8
MEX3B	CDKN2A
MRPL10	CDKN2B
MRPL37	CFL1
MRPL47	CGB5
MUC12	CGB7
MUM1L1	CGB8
MX2	CHMP4C
MYADM	CHSY1
NAA30	CLASP1
NES	CLCF1
NFATC1	CLDN1
NGF	CLDN14
NOG	CLDN4
PAPOLG	CLDN6
PDGFB	CLDN9
PKIB	CLTB
PLTP	CNN1
PMEPA1	CNTNAP2
POU2AF1	COL18A1
PPP1R14B	COL1A1
PPP2R3C	COL22A1
PRR26	COL4A1
PSMG1	COL5A1
PTHLH	COL6A1
RAB1B	COL6A2
RHOF	COL7A1
RRAD	COTL1
SEMA7A	CRABP2
SERPINB9	CRCT1
SERPINE1	CREB5
SF3B4	CSRP2
SGCA	CTHRC1
SH3GL3	CXCL1
SLBP	CXCL5
SMAGP	CXCL6
SOCS6	DAPP1
SOX11	DEF6
STON1	DGCR5
TGFBI	DNAJC28
TGM1	DOK3
TMBIM1	DPYSL3
TMEM134	DSC3
TMEM246	DSP
TNFRSF11B	DUSP18
TNIP1	DUSP7
TP73	EDN1
TRBC2	EFNB1
TRIB3	EGLN3
TUBB2A	EGR2
UNC5B	EGR3
VASN	EHD4
VGLL3	EIF4EBP1
VOPP1	ELF4
WNT10A	EMID1
WNT7A	EMP1
ZNF316	EPHB2
	EPPK1
	EPSTI1
	ERICH5
	ETS1
	F2R
	F2RL1
	FAM171B
	FAM57A
	FAM84B
	FAM89A
	FAM98A
	FBLIM1
	FBXL7
	FEZF1-AS1
	FGF2
	FHL2
	FILIP1L
	FLNC
	FN1
	FNDC4
	FRMD6
	FSCN1
	FST
	FSTL1
	GFOD2
	GIPC2
	GJB3
	GJB4
	GLIPR1
	GMEB1
	GNAL
	GPD2
	GPR132
	GPRIN3
	GPX8
	HAS2
	HBEGF
	HDAC9
	HMGA2
	HMGB3
	HOMER3
	HSF2BP
	HSPB1
	HVCN1
	IER3
	IFFO2
	IGF2BP2
	IGF2BP2-AS1
	IL11
	INHBA
	INIP
	INPP4B
	ISYNA1
	ITGA2
	ITGB1
	ITGB8
	KALRN
	KCNMA1
	KDM5B
	KDR
	KLF4
	KLHDC8A
	KRT14
	KRT17
	KRTAP2-3
	LAMB1
	LAMB3
	LAMC2
	LAPTM5
	LBH
	LGR5
	LIF
	LIMS1
	LINC00511
	LOXL1
	LPCAT1
	LRP10
	LRRN1
	LTB
	LTBP1
	LTBP2
	MAP2
	MARCKS
	MARCKSL1
	MCAM
	MCL1
	MDFI
	MDK
	MEDAG
	MEX3D
	MFAP2
	MICAL3
	MLLT11
	MMP11
	MMP2
	MPV17L2
	MSC-AS1
	MSRB3
	MTCL1
	MTERF1
	MTF1
	MTMR9
	MUC1
	MUC4
	MXD1
	MYADM
	MYL12B
	NAA15
	NANOS1
	NAPSA
	NAV1
	NCF1
	NCF2
	NDRG4
	NEDD1
	NET1
	NEURL1B
	NFATC1
	NKAIN4
	NKILA
	NLRP1
	NOTCH2
	NPC1L1
	NSG1
	OCIAD2
	OSR2
	OVCH2
	PAK3
	PALLD
	PARVB
	PCDH7
	PCDHB11
	PCED1B
	PCSK1N
	PDLIM7
	PERP
	PF4V1
	PFKFB4
	PFKP
	PGBD5
	PGPEP1
	PHLDA2
	PHLDB2
	PIGW
	PIM1
	PKD2L2
	PKIB
	PKP1
	PLAGL2
	PLAU
	PLAUR
	PLB1
	PLCD1
	PLD5
	PLEK2
	PLIN3
	PLK1
	PRNCR1
	PROC
	PRR7
	PRSS2
	PTGER4
	PTGFRN
	PTGS2
	PTH1R
	PTHLH
	PXDN
	RAB23
	RAB42
	RAMP1
	RAP1GAP2
	RBP1
	RBP7
	RFK
	RGMA
	RGS10
	RHOC
	RHOD
	RND3
	RNFT2
	RRAD
	S100A11
	S100A16
	S100A2
	SACS
	SEMA3C
	SEMA7A
	SEPT11
	SERPINB2
	SERPINB5
	SERPINE1
	SETBP1
	SFN
	SFTA2
	SFTPB
	SFTPC
	SGCA
	SGPP2
	SH3BGRL3
	SIRT1
	SKIL
	SLC1A4
	SLC34A2
	SLC39A10
	SLC7A1
	SLC7A5
	SMOC1
	SMOX
	SMYD2
	SNAI2
	SNX10
	SOX11
	SOX4
	SPARC
	SPCS3
	SPOCD1
	SPOCK1
	SPRED3
	SPRR1A
	SPRR1B
	SPSB1
	SRPK1
	ST20-MTHFS
	STK38L
	STMN1
	STX1A
	SYNJ2BP-COX16
	TACSTD2
	TAGLN
	TBC1D22B
	TFAP2A
	TGFBI
	TGFBR1
	THBS1
	TICAM1
	TINAGL1
	TM4SF1-AS1
	TMCC3
	TMEM132A
	TMEM40
	TMEM47
	TMPRSS11E
	TNC
	TNFAIP8
	TNFRSF12A
	TP63
	TPBG
	TPM1
	TRBC2
	TRIP4
	TSPAN14
	TSPAN2
	TUBA1A
	TUBB2B
	TUBB6
	UBQLN2
	USB1
	VANGL2
	VAV2
	VCAN
	VGLL3
	VIM
	WNT10A
	YWHAZ
	ZBED4
	ZFP36L2
	ZHX2
	ZNF146
	ZNF165
	ZNF354B
	ZNF567
	ZNF669
	ZNF706
	ZNF880
	ZYX
