# Supplementary material for: Interleukin-11 causes alveolar type 2 cell dysfunction and prevents alveolar regeneration
Source: Nat Commun. 2024 Oct 2;15:8530. doi: 10.1038/s41467-024-52810-8 (PMC11448503; doi:10.1038/s41467-024-52810-8)
Supplement: Supplementary file 7 — Supplementary Data 4 [file 41467_2024_52810_MOESM7_ESM.xlsx]

## Sheet: Sheet1
Table S4. Top 100 significantly enriched genes in TGFβ1-stimulated HPAEpiC compared to baseline.
ID	baseMean	log2FoldChange	lfcSE	stat	pvalue	padj	gene
CATG00000092473	33.3909	4.69489	0.736249	6.37676	1.80873e-10	2.82945e-09	CATG00000092473
ENSG00000166670	89.4374	4.22157	0.246967	17.0936	1.65547e-65	5.31281e-63	MMP10
ENSG00000174792	321.543	4.19391	0.266454	15.7397	8.08462e-56	1.74735e-53	ODAPH
ENSG00000174343	6.72396	4.10622	0.850343	4.8289	1.3729e-06	1.27541e-05	CHRNA9
ENSG00000189052	34.1768	4.06155	0.402076	10.1015	5.4425e-24	2.7447e-22	CGB5
CATG00000086133	5.90814	3.60815	0.827543	4.36007	1.30018e-05	0.000101175	CATG00000086133
ENSG00000134259	54.2077	3.57435	0.33637	10.6263	2.24959e-26	1.3347e-24	NGF
ENSG00000164935	6.9209	3.53689	0.833862	4.24158	2.21956e-05	0.000165421	DCSTAMP
ENSG00000275620	166.856	3.51752	0.171215	20.5445	8.62666e-94	6.52576e-91	ENSG00000275620
ENSG00000171246	21.9147	3.41076	0.384048	8.88109	6.62056e-19	2.2401e-17	NPTX1
CATG00000050645	20.7662	3.37156	0.417054	8.08422	6.25619e-16	1.64204e-14	CATG00000050645
ENSG00000101074	7.55014	3.29865	0.697787	4.7273	2.2752e-06	2.04026e-05	R3HDML
CATG00000076719	6.20211	3.23167	0.726735	4.44683	8.71486e-06	7.00795e-05	CATG00000076719
ENSG00000180739	11.3286	3.18037	0.556992	5.7099	1.13044e-08	1.43548e-07	S1PR5
ENSG00000269923	8.24441	3.16032	0.627872	5.03338	4.81908e-07	4.78766e-06	ENSG00000269923
ENSG00000213030	13.8541	3.13446	0.478116	6.55585	5.5326e-11	9.13374e-10	CGB8
CATG00000057342	7.59854	3.12836	0.653797	4.78491	1.71067e-06	1.56449e-05	CATG00000057342
ENSG00000141485	15.3552	3.09792	0.488368	6.34342	2.24717e-10	3.47426e-09	SLC13A5
ENSG00000167080	41.1104	3.09164	0.298404	10.3606	3.74764e-25	2.05113e-23	B4GALNT2
CATG00000116806	398.351	3.08771	0.262468	11.7641	5.97418e-32	4.94293e-30	CATG00000116806
ENSG00000140519	37.5813	3.0558	0.348295	8.77361	1.73033e-18	5.62981e-17	RHCG
ENSG00000101198	161.177	3.04333	0.188742	16.1243	1.72127e-58	4.28921e-56	NKAIN4
ENSG00000145536	9.82874	3.03121	0.586243	5.17058	2.33373e-07	2.43741e-06	ADAMTS16
ENSG00000164400	149.939	2.91754	0.161777	18.0344	1.04699e-72	4.34831e-70	CSF2
ENSG00000169436	128.982	2.86934	0.199157	14.4074	4.64608e-47	7.23593e-45	COL22A1
ENSG00000122254	8.70003	2.86032	0.565642	5.05677	4.26426e-07	4.2786e-06	HS3ST2
ENSG00000221866	23.0809	2.84411	0.356901	7.96892	1.60071e-15	4.07999e-14	PLXNA4
ENSG00000172346	232.296	2.8025	0.15495	18.0864	4.07562e-73	1.72652e-70	CSDC2
ENSG00000135074	3183.15	2.78353	0.161236	17.2637	8.8244e-67	2.92046e-64	ADAM19
ENSG00000229544	7.27135	2.76483	0.651549	4.24348	2.20085e-05	0.000164141	NKX1-2
ENSG00000163121	6.25384	2.76331	0.706982	3.9086	9.28329e-05	0.000611981	NEURL3
ENSG00000101197	226.023	2.72966	0.153813	17.7466	1.83129e-70	6.805e-68	BIRC7
ENSG00000149380	231.327	2.72954	0.132917	20.5357	1.03328e-93	7.54689e-91	P4HA3
ENSG00000267453	7.85886	2.71971	0.620025	4.38645	1.15214e-05	9.05846e-05	CLEC4O
ENSG00000149633	56.1615	2.58371	0.28546	9.05105	1.41599e-19	5.00704e-18	KIAA1755
ENSG00000146469	9.14595	2.57501	0.548762	4.69241	2.70012e-06	2.38695e-05	VIP
ENSG00000179546	17.9818	2.51343	0.390625	6.43438	1.23977e-10	1.97738e-09	HTR1D
ENSG00000269706	15.4388	2.51122	0.412691	6.085	1.16491e-09	1.65931e-08	ENSG00000269706
CATG00000053593	67.58	2.50625	0.229655	10.9131	9.97879e-28	6.34717e-26	CATG00000053593
CATG00000101007	6.10126	2.43953	0.680816	3.58324	0.000339355	0.0019867	CATG00000101007
ENSG00000100739	34.4167	2.43498	0.312736	7.78605	6.91377e-15	1.66979e-13	BDKRB1
ENSG00000132854	139.852	2.38877	0.326171	7.32366	2.41303e-13	5.09069e-12	KANK4
ENSG00000172137	7.08987	2.38809	0.592147	4.03294	5.50831e-05	0.000378558	CALB2
ENSG00000002079	317.076	2.37275	0.111382	21.3028	1.0703e-100	9.85652e-98	MYH16
ENSG00000122877	15.0386	2.35359	0.453201	5.19325	2.06659e-07	2.17665e-06	EGR2
ENSG00000152377	294.987	2.34786	0.136938	17.1455	6.79369e-66	2.2138e-63	SPOCK1
CATG00000035469	9.67422	2.3457	0.560741	4.18321	2.87419e-05	0.000209853	CATG00000035469
ENSG00000113361	421.591	2.33705	0.0937021	24.9413	2.65427e-137	5.62201e-134	CDH6
ENSG00000162494	9.3822	2.31885	0.574787	4.03428	5.47693e-05	0.000376768	LRRC38
CATG00000087839	7.03511	2.29626	0.622294	3.68999	0.000224265	0.00136069	CATG00000087839
ENSG00000102802	265.664	2.27101	0.14057	16.1557	1.0354e-58	2.64227e-56	MEDAG
CATG00000109489	6.18565	2.24601	0.630752	3.56084	0.000369676	0.00213587	CATG00000109489
ENSG00000275389	68.4999	2.24162	0.194016	11.5538	7.06193e-31	5.47908e-29	ENSG00000275389
ENSG00000128567	2283.48	2.23435	0.0651137	34.3146	4.75208e-258	1.00654e-253	PODXL
ENSG00000095752	3241.12	2.21884	0.130203	17.0414	4.04909e-65	1.28006e-62	IL11
ENSG00000180043	3218.74	2.20915	0.131379	16.8151	1.89086e-63	5.80439e-61	FAM71E2
ENSG00000159261	13.9404	2.18197	0.422943	5.15901	2.48256e-07	2.58266e-06	CLDN14
ENSG00000187689	9.5775	2.17899	0.525655	4.1453	3.39372e-05	0.000244332	AMTN
ENSG00000165194	17.4594	2.17668	0.397726	5.47281	4.42964e-08	5.14952e-07	PCDH19
ENSG00000189431	57.2884	2.17222	0.270503	8.03031	9.72299e-16	2.5115e-14	RASSF10
ENSG00000148848	675.729	2.16124	0.100946	21.4099	1.07937e-101	1.08867e-98	ADAM12
ENSG00000111432	32.8138	2.14323	0.274794	7.79942	6.21907e-15	1.51062e-13	FZD10
CATG00000019528	7.16196	2.13924	0.603774	3.54311	0.000395438	0.00226801	CATG00000019528
ENSG00000235885	20.2214	2.09766	0.350805	5.97955	2.23756e-09	3.07352e-08	LINC01828
ENSG00000189127	17.2074	2.08443	0.381648	5.46165	4.7174e-08	5.46007e-07	ANKRD34B
ENSG00000250697	167.954	2.07017	0.15661	13.2187	6.84408e-40	7.96508e-38	ENSG00000250697
ENSG00000117115	1199.63	2.06436	0.0913173	22.6065	3.74095e-113	4.95232e-110	PADI2
ENSG00000135919	2729.55	2.05553	0.0833364	24.6655	2.51176e-134	4.83652e-131	SERPINE2
ENSG00000124664	89.8644	2.05446	0.18337	11.2039	3.90179e-29	2.68324e-27	SPDEF
CATG00000029018	15.2799	2.04709	0.4108	4.98317	6.25512e-07	6.10551e-06	CATG00000029018
ENSG00000268941	60.5504	2.04298	0.273189	7.47825	7.53215e-14	1.6584e-12	LINC01711
ENSG00000101463	5.88752	2.03365	0.697868	2.91408	0.00356733	0.01566	SYNDIG1
ENSG00000101311	2805.04	2.03205	0.0765376	26.5497	2.58609e-155	1.09552e-151	FERMT1
ENSG00000165799	6.38399	2.02682	0.615412	3.29344	0.00098969	0.00510288	RNASE7
ENSG00000204533	11.1989	2.02483	0.452926	4.47055	7.80193e-06	6.32667e-05	ENSG00000204533
ENSG00000250208	15.1857	2.02183	0.395399	5.11339	3.16421e-07	3.24456e-06	FZD10-AS1
ENSG00000237152	6.21437	2.01497	0.695939	2.89532	0.00378774	0.0164909	ENSG00000237152
ENSG00000235947	212.869	2.01046	0.118877	16.9122	3.66069e-64	1.14025e-61	EGOT
ENSG00000189212	6.01571	2.00641	0.635387	3.15777	0.0015898	0.00777682	DPY19L2P1
ENSG00000119681	7593.64	2.00178	0.075514	26.5088	7.68358e-155	2.71243e-151	LTBP2
ENSG00000198768	340.264	1.97307	0.238506	8.27261	1.31052e-16	3.67172e-15	APCDD1L
ENSG00000235978	222.492	1.96605	0.11372	17.2885	5.74322e-67	1.93091e-64	ENSG00000235978
CATG00000067223	14.9826	1.96004	0.409623	4.78498	1.71006e-06	1.56449e-05	CATG00000067223
ENSG00000231298	311.603	1.95885	0.112236	17.453	3.26461e-68	1.13357e-65	MANCR
ENSG00000164616	77.973	1.95708	0.201983	9.68933	3.34706e-22	1.47083e-20	FBXL21P
ENSG00000145040	53.4627	1.95697	0.248389	7.87864	3.30956e-15	8.23734e-14	UCN2
ENSG00000164761	794.892	1.95097	0.0611447	31.9074	2.1059e-223	2.23026e-219	TNFRSF11B
CATG00000060429	10.2257	1.94545	0.498924	3.89929	9.64771e-05	0.000633442	CATG00000060429
ENSG00000236921	9.68196	1.93264	0.514275	3.75799	0.000171281	0.00106327	ENSG00000236921
ENSG00000233427	19.1371	1.92957	0.348375	5.53876	3.04615e-08	3.60852e-07	ENSG00000233427
ENSG00000253824	28.9184	1.91229	0.302431	6.32308	2.56399e-10	3.9325e-09	ENSG00000253824
CATG00000093343	8.84782	1.90257	0.530554	3.58601	0.000335782	0.00196905	CATG00000093343
CATG00000014387	6.54299	1.8905	0.582246	3.24691	0.00116666	0.00590228	CATG00000014387
ENSG00000120279	35.4373	1.87694	0.267236	7.02352	2.16349e-12	4.15456e-11	MYCT1
ENSG00000166793	5.77238	1.85833	0.655203	2.83626	0.00456451	0.0193053	YPEL4
CATG00000052071	16.1957	1.85505	0.386531	4.79924	1.59272e-06	1.4674e-05	CATG00000052071
ENSG00000102385	36.1685	1.85269	0.278298	6.65723	2.79035e-11	4.72441e-10	DRP2
ENSG00000258691	66.0938	1.83308	0.223966	8.18461	2.73183e-16	7.41832e-15	ENSG00000258691
ENSG00000114270	2718.5	1.82941	0.146693	12.471	1.07468e-35	1.05383e-33	COL7A1
ENSG00000182578	16.4385	1.82837	0.40039	4.56648	4.95987e-06	4.1788e-05	CSF1R
