# Supplementary material for: Interleukin-11 causes alveolar type 2 cell dysfunction and prevents alveolar regeneration
Source: Nat Commun. 2024 Oct 2;15:8530. doi: 10.1038/s41467-024-52810-8 (PMC11448503; doi:10.1038/s41467-024-52810-8)
Supplement: Supplementary file 8 — Supplementary Data 5 [file 41467_2024_52810_MOESM8_ESM.xlsx]

## Sheet: Table_5_Krt8ADI_KOblmCre_vs_WTb
Table S5. Enriched pathways in KRT8+ transitional cells from bleomycin-injured Sftpc-CreER;Il11ra1-floxed vs. Sftpc-CreER;Il11ra1-WT control mice.
	pathway	pval	padj	ES	NES	nMoreExtreme	size	leadingEdge
14	HALLMARK_EPITHELIAL_MESENCHYMAL_TRANSITION	4.44e-05	0.000148017	-0.674126	-3.17822	0	200	c("Fn1", "Ccn2", "Col1a1", "Fbln2", "Sparc", "Itgb3", "Acta2", "Fbln5", "Lama3", "Mmp14", "Lox", "Ntm", "Cald1", "Nt5e", "Fstl3", "Colgalt1", "Bmp1", "Col4a1", "Cxcl2", "Tgm2", "Cd44", "Pmepa1", "Sdc1", "Igfbp3", "Plod2", "Tpm1", "Pdlim4", "Qsox1", "Col4a2", "Ccn1", "Igfbp2", "Crlf1", "Loxl2", "Tnc", "Lgals1", "Col1a2", "Serpinh1", "Sat1", "Rgs4", "Cxcl1", "Basp1", "Calu", "Serpine2", "Bdnf", "Tp…
26	HALLMARK_INTERFERON_ALPHA_RESPONSE	3.44e-05	0.000148017	-0.707812	-3.00751	0	98	c("Isg15", "Ifi44", "Csf1", "Bst2", "Ifitm3", "Sp110", "Ifitm2", "Mx2", "Gbp3", "Ddx60", "B2m", "Tap1", "Rsad2", "Ifi35", "Ube2l6", "Usp18", "Parp9", "Dhx58", "Ifih1", "Ifi27l2b", "Oas1a", "Eif2ak2", "Ly6e", "Stat2", "Ifi27", "Parp14", "Helz2", "Trim26", "Irf1", "Epsti1", "Ifit3", "Ifitm1", "Cd47", "Rtp4", "Lgals3bp", "Lap3", "Irf9", "Irf7", "Trim12c", "H2-Q7", "C1s1", "Uba7", "Psmb8", "Parp12", …
27	HALLMARK_INTERFERON_GAMMA_RESPONSE	4.44e-05	0.000148017	-0.606783	-2.86072	0	200	c("Isg15", "Ifi44", "Bst2", "Ifitm3", "Ccl2", "Xaf1", "Sp110", "Ifitm2", "Cd40", "Icam1", "Mx2", "Tapbp", "Vamp5", "Zbp1", "Gbp3", "Ddx60", "Psmb10", "B2m", "Ifit1bl1", "Tap1", "Pla2g4a", "Rsad2", "Rnf213", "Ifi35", "Ube2l6", "Usp18", "Ptgs2", "Dhx58", "Ifih1", "Vamp8", "Ifi27l2b", "Oas3", "Eif2ak2", "Ly6e", "Stat2", "Ifi27", "Parp14", "Helz2", "Isoc1", "Trim26", "Irf1", "Pnp2", "Epsti1", "Il15ra…
25	HALLMARK_INFLAMMATORY_RESPONSE	4.39e-05	0.000148017	-0.476789	-2.23639	0	193	c("Itgb3", "F3", "Mmp14", "Csf1", "Ccl20", "Bst2", "Mxd1", "Il18r1", "Ccl2", "Slc4a4", "Cd40", "Icam1", "Tapbp", "Tnfrsf1b", "Abca1", "Lif", "Pcdh7", "Serpine1", "Tnfrsf9", "Gpc3", "Eif2ak2", "Ly6e", "Cd55b", "Tpbg", "Inhba", "Irf1", "Itga5", "Il15ra", "Slc31a1", "Scarf1", "Ifitm1", "Rgs16", "Rtp4", "Irf7", "Pdpn", "Cd14", "P2rx7", "Acvr1b", "Adm", "Nfkbia", "Ccl5", "Lamp3", "Tnfsf10", "Tacr1", "…
47	HALLMARK_UV_RESPONSE_DN	3.89e-05	0.000148017	-0.47504	-2.14334	0	144	c("Col1a1", "Itgb3", "Fbln5", "F3", "Dlc1", "Igf1r", "Ddah1", "Fzd2", "Ltbp1", "Map1b", "Bhlhe40", "Ccn1", "Col1a2", "Igfbp5", "Nrp1", "Rgs4", "Smad7", "Bdnf", "Cited2", "Serpine1", "Plpp3", "Col5a2", "Kalrn", "Sdc2", "Smad3", "Mgmt", "Akt3", "Tgfbr2", "Pdlim5", "Nfib", "Mmp16", "Fhl2", "Magi2", "Tent4a", "Bckdhb", "Cdon", "Abcc1", "Snai2", "Adgrl2", "Zmiz1", "Atrx", "Sfmbt1", "Slc22a18", "Nfkb1"…
23	HALLMARK_IL2_STAT5_SIGNALING	4.4e-05	0.000148017	-0.448385	-2.10806	0	196	c("Hopx", "Socs2", "Igf1r", "Csf1", "Col6a1", "Nt5e", "Mxd1", "Tgm2", "Cd44", "Il18r1", "Ifitm3", "Cish", "Ager", "Bhlhe40", "Bcl2", "Gbp3", "Tnfrsf1b", "Lif", "Nrp1", "Ccnd2", "Glipr2", "Ncs1", "Tnfrsf9", "Cd81", "Itgav", "Fah", "Pnp2", "Spp1", "Pim1", "Csf2", "Prnp", "Etv4", "Lrrc8c", "Rgs16", "Tnfrsf18", "Bmpr2", "Swap70", "Plin2", "Tnfsf10", "Ikzf4", "Ccne1", "Furin", "Arl4a", "Eef1akmt1", "C…
45	HALLMARK_TNFA_SIGNALING_VIA_NFKB	4.43e-05	0.000148017	-0.438461	-2.06572	0	199	c("F3", "Csf1", "Ccl20", "Ier3", "Mxd1", "Cxcl2", "Cd44", "Ccl2", "Pmepa1", "Dram1", "Tgif1", "Icam1", "Bhlhe40", "Lamb3", "Ccn1", "Tnc", "Abca1", "Lif", "Sat1", "Cxcl1", "Junb", "Tap1", "Serpine1", "Ccnd1", "Plpp3", "Sik1", "Il23a", "Tnfrsf9", "Ptgs2", "Hes1", "Ifih1", "Smad3", "Fjx1", "Litaf", "Inhba", "Nfkbie", "Irf1", "Fosb", "Il15ra", "Birc3", "Tnf", "Ninj1", "Csf2", "Nfat5", "Dusp4", "Pdlim…
44	HALLMARK_TGF_BETA_SIGNALING	6.08e-05	0.000190068	-0.539114	-2.04488	1	54	c("Ltbp2", "Pmepa1", "Tgif1", "Ncor2", "Smad7", "Junb", "Ski", "Serpine1", "Smad3", "Ctnnb1", "Nog", "Tgfbr1", "Fnta", "Bmpr2", "Xiap", "Furin", "Smurf1")
24	HALLMARK_IL6_JAK_STAT3_SIGNALING	3.3e-05	0.000148017	-0.492986	-2.03545	0	83	c("Itgb3", "Csf1", "Cxcl2", "Cd44", "Il18r1", "Tnfrsf1b", "Cxcl1", "Stat2", "Pdgfc", "Irf1", "Il15ra", "Pim1", "Tnf", "Stat1", "Csf2", "Irf9", "Ltbr", "Socs3", "Cd14", "Acvr1b", "Itga4", "Tyk2", "Ltb", "Cbl", "Crlf2", "Cxcl3", "Cxcl11")
5	HALLMARK_APICAL_JUNCTION	4.43e-05	0.000148017	-0.42482	-1.99954	0	198	c("Lama3", "Sdc3", "Actn1", "Bmp1", "Cldn6", "Itga3", "Itga9", "Nexn", "Icam1", "Lamb3", "Itgb4", "Ctnnd1", "Cldn18", "Actg1", "Nectin1", "Myh9", "Vasp", "Jup", "Myl12b", "Pfn1", "Msn", "Mapk13", "Rras", "Cercam", "Actb", "Rsu1", "Nectin4", "Pard6g", "Fscn1", "Mpzl1", "Exoc4", "Itgb1", "Pcdh1", "Map3k20", "Cdh6", "Epb41l2", "Cd276", "Zyx", "Cldn4", "Tmem8b", "Rac2", "Akt3", "Gamt", "Cnn2", "Flnc"…
34	HALLMARK_MYOGENESIS	4.42e-05	0.000148017	-0.417171	-1.96222	0	197	c("Col1a1", "Igfbp7", "Sparc", "Clu", "Ncam1", "Pdlim7", "Igfbp3", "Agrn", "Bhlhe40", "Nav2", "Col4a2", "Ckb", "Itgb4", "Cnn3", "Ptp4a3", "Myh9", "Dapk2", "Tpm2", "Adam12", "Ak1", "Kifc3", "Gja5", "Atp2a1", "Denn2b", "Pcx", "Itgb1", "Bin1", "Tnnc1", "Prnp", "Fkbp1b", "Dmd", "Nqo1", "Sptan1", "Pfkm", "Slc6a8", "Aebp1", "Smtn", "Mras", "Chrnb1", "Speg", "App", "Svil")
4	HALLMARK_ANGIOGENESIS	0.000933628	0.00233407	-0.550523	-1.90447	32	35	c("Slco2a1", "Pdgfa", "Nrp1", "Ccnd2", "Col5a2", "Itgav", "Spp1", "Fgfr1", "Ptk2", "App", "Cxcl5", "Timp1")
2	HALLMARK_ALLOGRAFT_REJECTION	4.37e-05	0.000148017	-0.404309	-1.89433	0	191	c("Csf1", "Ccl2", "Cdkn2a", "Tgfb2", "Cd40", "Icam1", "Tapbp", "Lif", "Ccnd2", "Psmb10", "B2m", "Tap1", "Flna", "Inhba", "Il2", "Tnf", "Stat1", "Nme1", "Tap2", "Cd47", "Irf7", "H2-Q7", "Elf4", "Prkcb", "Glmn", "Galnt1", "Ccl5", "Eif5a", "Cd1d1", "H2-M3", "Degs1", "Bcl10", "Cd4", "Inhbb", "Npm1", "Ccnd3", "Ereg", "Ltb", "Tlr3", "Mrpl3", "Mtif2", "Il18rap", "Timp1", "Lck", "Rps9", "H2-DMa")
22	HALLMARK_HYPOXIA	4.43e-05	0.000148017	-0.372945	-1.75705	0	199	c("Ccn2", "F3", "Sdc3", "Lox", "Ier3", "Tgm2", "Ddit4", "Gpc4", "Csrp2", "Mif", "Igfbp3", "Bhlhe40", "Bcl2", "Ccn1", "Cp", "Myh9", "Pdgfb", "Cited2", "Serpine1", "Gpc3", "Wsb1", "Sdc2", "Tpbg", "Gpc1", "Slc6a6", "Pim1", "Aldoa", "Atp7a", "Mxi1", "Bgn", "Kdelr3", "Foxo3", "Adm", "Fosl2", "Plin2", "Pfkl", "Tes", "Pkp1", "Glrx", "Pgm1", "Galk1", "B3galt6")
37	HALLMARK_P53_PATHWAY	4.43e-05	0.000148017	-0.362583	-1.7066	0	198	c("Ier3", "Mxd1", "Ddit4", "Cdkn2a", "Sdc1", "Cdkn2b", "Sfn", "Krt17", "Dram1", "Zfp36l1", "Pdgfa", "Lif", "Sat1", "Itgb4", "Ccnd2", "Pitpnc1", "Tap1", "Traf4", "Bax", "Ak1", "Cd81", "Vamp8", "Ctsf", "Ptpn14", "Abhd4", "Fgf13", "Apaf1", "Ninj1", "Trp63", "Tcn2", "Rgs16", "Ercc5", "Foxo3", "Dcxr", "Tspyl2", "Acvr1b", "Ier5", "Pidd1", "Zmat3", "Mapkapk3", "Steap3", "H2aj", "App", "Ei24", "Inhbb", "…
7	HALLMARK_APOPTOSIS	0.000162344	0.000450956	-0.368596	-1.68682	3	160	c("Clu", "Ier3", "Cd44", "Ifitm3", "Tgfb2", "Pea15a", "Gstm2", "Sat1", "Ccnd2", "Pdcd4", "Smad7", "Krt18", "Tap1", "Ccnd1", "Bax", "Pak1", "H1f0", "Ctnnb1", "Irf1", "Bcap31", "Birc3", "Tnf", "Mgmt", "Bgn", "Ppt1", "Cd14", "Sptan1", "Cdk2", "Rnasel", "Xiap", "Fez1", "Tnfsf10", "Casp4", "Nedd9", "Bmf", "Timp2", "Bcl10", "Ptk2", "Aifm3", "App", "Add1", "Casp8", "Ereg", "Casp3", "Bcl2l1", "Top2a", "B…
19	HALLMARK_GLYCOLYSIS	0.000132491	0.00038968	-0.354606	-1.66793	2	197	c("Sox9", "Sdc3", "Nt5e", "Ier3", "Hs6st2", "Cd44", "Ddit4", "Gpc4", "Sdc1", "Mif", "Igfbp3", "Plod2", "Qsox1", "Agrn", "Cited2", "Gpc3", "Sdc2", "Hmmr", "Tpbg", "Gpc1", "Pcx", "Aldoa", "Chst12", "Ext2", "Mxi1", "Idua", "Homer1", "Kdelr3", "Cln6", "Plod1")
10	HALLMARK_COAGULATION	0.00153478	0.00333647	-0.359493	-1.59697	40	130	c("Fn1", "Sparc", "Itgb3", "F3", "Mmp14", "Clu", "Ctse", "Ctsh", "Bmp1", "Mmp11", "Dusp6", "Pdgfb", "Serpine1", "Ctsl", "Htra1", "Gng12")
15	HALLMARK_ESTROGEN_RESPONSE_EARLY	0.000704691	0.00185445	-0.329913	-1.55107	15	196	c("Dlc1", "Igf1r", "Tgm2", "Cd44", "Cish", "Sfn", "Bhlhe40", "Nav2", "Ncor2", "Bcl2", "Tubb2b", "Krt18", "Celsr2", "Ccnd1", "Hes1", "Olfml3", "Flnb", "Abca3", "Dynlt3", "Sybu", "Syngr1", "Tpbg", "Myb", "Tmem164", "Podxl", "Scnn1a", "Bcl11b", "Igfbp4", "Sema3b", "Fhl2", "Farp1", "Nbl1", "Hr", "Gab2", "Endod1", "Plaat3", "Svil", "Kazn", "Slc1a4", "Inhbb")
11	HALLMARK_COMPLEMENT	0.00113676	0.00270657	-0.324943	-1.52339	25	192	c("Fn1", "F3", "Mmp14", "Calm1", "Clu", "Ctsh", "Cxcl2", "Col4a2", "Cp", "Cxcl1", "Dusp6", "Pla2g4a", "Pdgfb", "Serpine1", "Pfn1", "Ctsl", "Cd55b", "Irf1", "Pim1", "Gnb4", "Ctsc", "Lap3", "Cda", "Irf7", "Sirt6", "C1s1", "Ccl5", "Psmb9", "Casp4", "Rhog", "Prkcd", "Timp2", "Gnai2", "Pla2g7", "Kcnip2", "Cblb", "Casp3", "Ctsb", "Adam9", "Dgkg", "Itgam", "Timp1", "Lck", "Cxcl3", "Atox1", "Fyn", "Serpi…
48	HALLMARK_UV_RESPONSE_UP	0.00325602	0.00678337	-0.328497	-1.49801	80	156	c("Mmp14", "Selenow", "Cdkn2b", "Icam1", "Epcam", "Igfbp2", "Cxcl1", "Junb", "Tap1", "Stard3", "Ctsl", "Tfrc", "Pdap1", "Irf1", "Atp6v1f", "Fosb", "Aldoa", "Parp2", "Ppt1", "Cdk2", "Slc6a8", "Nfkbia", "H2-M3", "Ccne1", "Furin", "Stip1", "Prkcd", "Urod", "Ccnd3", "Hyal2", "Casp3", "Nat2", "E2f5", "Btg2", "Shox2", "Stk25", "Fgf18", "Mrpl23", "Ntrk3", "Dlg4", "Maoa", "Btg1", "Slc25a4", "Rpn1", "Tyro…
29	HALLMARK_KRAS_SIGNALING_UP	0.00128375	0.00291762	-0.31793	-1.49786	28	199	c("Sox9", "Ccl20", "Tspan7", "Ano1", "Igfbp3", "Mmp11", "Mycn", "Tnfrsf1b", "Lif", "Nrp1", "Ccnd2", "Dusp6", "Jup", "Cpe", "Ptgs2", "Rbm4", "Peg3", "Tmem176b", "Inhba", "Ephb2", "Spp1", "Birc3", "Csf2", "Wnt7a", "Flt4", "Epb41l3", "Etv4", "Rgs16", "Adamdec1", "Snap25", "Psmb8", "Sema3b", "Retn", "Cbr4", "Rbp4", "Glrx", "Ngf", "Ereg", "Cbx8", "Cbl", "St6gal1", "Spon1", "Ace", "Yrdc", "Pecam1", "Cr…
20	HALLMARK_HEDGEHOG_SIGNALING	0.0443417	0.082292	-0.419248	-1.46066	1562	36	c("Adgrg1", "Nrp1", "Cdk6", "Myh9", "Shh", "Nrp2", "Tle1", "Ophn1", "Amot", "Thy1", "Pml")
35	HALLMARK_NOTCH_SIGNALING	0.0710963	0.118494	-0.411769	-1.3951	2536	32	c("Maml2", "Lfng", "Dll1", "Ccnd1", "Hes1", "Dtx4", "Aph1a", "Fzd1", "Fzd7")
50	HALLMARK_XENOBIOTIC_METABOLISM	0.00786115	0.0157223	-0.295001	-1.38758	177	197	c("Tgfb2", "Ndrg2", "Mthfd1", "Spint2", "Psmb10", "Jup", "Serpine1", "Ddc", "Gsta3", "Fah", "Kars", "Tmem176b", "Dhrs1", "Slc6a6", "Lpin2", "Pcx", "Smox", "Gnmt", "Slc12a4", "Hes6", "Ninj1", "Adh5", "Cda", "Nmt1", "Nqo1", "Pdlim5", "Igfbp4", "Dcxr", "Mccc2", "Nfs1", "Ddt", "Aox1", "Rbp4", "Mpp2", "Slc35b1", "Gcnt2", "Ddah2", "Cbr1", "Adh7", "Acox1", "Cyp1a2", "Fetub", "Xdh", "Gsta1", "Arpp19", "B…
49	HALLMARK_WNT_BETA_CATENIN_SIGNALING	0.12756	0.182229	-0.354361	-1.26962	4408	41	c("Ncor2", "Ccnd2", "Dll1", "Ctnnb1", "Nkd1", "Fzd1", "Wnt5b", "Hdac2", "Trp53", "Tcf7", "Ppard", "Axin1", "Peg12", "Ptch1", "Wnt6")
16	HALLMARK_ESTROGEN_RESPONSE_LATE	0.0457168	0.082292	-0.265141	-1.24655	1037	196	c("Cd44", "Cish", "Sfn", "Ncor2", "Bcl2", "Ckb", "Pdcd4", "Gjb3", "Celsr2", "Ccnd1", "Cpe", "Mapk13", "Flnb", "Abca3", "Dynlt3", "Tpbg", "Myb", "Tnnc1", "Fgfr3", "Scnn1a", "Gper1", "Igfbp4", "Dcxr", "Sema3b", "Farp1", "Nbl1", "Hr", "Snx10", "Slc2a8", "Homer2", "Dusp2", "Pkp3", "Sord", "Plaat3", "Slc1a4", "Mest", "Ass1", "Top2a", "Ptger3", "Blvrb", "Lamc2", "Tpd52l1")
28	HALLMARK_KRAS_SIGNALING_DN	0.0883553	0.137209	-0.256326	-1.19285	2078	181	c("Scgb1a1", "Hsd11b2", "Tgfb2", "Mx2", "Klhdc8a", "Igfbp2", "Lfng", "Arhgdig", "Rsad2", "Celsr2", "Tcf7l1", "Tex15", "Gprc5c", "Thrb", "Ypel1", "Fgfr3", "Idua", "Bmpr1b", "Zc2hc1c", "Gamt", "Snn", "Ryr2", "Pkp1", "Edn1", "Ntf3", "Htr1b", "Btg2", "Chst2", "Bard1", "Tnni3", "Shox2", "Slc25a23", "Gdnf")
30	HALLMARK_MITOTIC_SPINDLE	0.140815	0.195576	-0.240974	-1.1353	3180	199	c("Palld", "Myh9", "Stk38l", "Flna", "Flnb", "Fscn1", "Tbcd", "Bin1", "Epb41l2", "Lmnb1", "Dynll2", "Mapre1", "Kntc1", "Pdlim5", "Sptan1", "Farp1", "Cdc42ep1", "Kptn", "Arhgef2", "Capzb", "Nedd9", "Llgl1", "Klc1", "Taok2", "Fgd6", "Hdac6", "Cttn", "Kifap3", "Shroom1", "Kif3c", "Top2a", "Cep131", "Espl1", "Marcks", "Cdc27", "Cep250", "Ophn1", "Nek2", "Rfc1", "Cd2ap", "Cep72", "Pcgf5", "Rhof", "Als…
32	HALLMARK_MYC_TARGETS_V1	0.252217	0.331864	-0.227441	-1.07297	5659	201	c("Rpl22", "Snrpb2", "Ctps", "Kars", "Srpk1", "Nme1", "Prdx4", "Ran", "Snrpd1", "Psmb3", "Cdk2", "Rps5", "Psma2", "Hnrnpd", "Phb2", "Ruvbl2", "Snrpg", "Snrpd3", "Rrm1", "Psmd7", "Npm1", "C1qbp", "Pcbp1", "Hdac2", "Psmd1", "Tardbp", "Snrpa", "Vdac3", "Rpl6", "Mrpl23", "Ndufab1", "Hddc2", "Dut", "Cnbp", "Cbx3", "Cdk4", "Sf3a1", "Cct7", "Psma4", "Lsm2", "Pold2", "Txnl4a", "Tyms", "Acp1", "Slc25a3", …
36	HALLMARK_OXIDATIVE_PHOSPHORYLATION	0.282559	0.353198	-0.224821	-1.0592	6382	199	c("Bax", "Etfa", "Ndufa1", "Atp6v1d", "Atp5g3", "Ndufa3", "Atp6v1f", "Ndufs2", "Cox7c", "Ndufv2", "Ndufs4", "Ndufb7", "Uqcr11", "Slc25a12", "Ndufc1", "Phb2", "Oxa1l", "Timm9", "Idh3g", "Cs", "Atp5k", "Acat1", "Tcirg1", "Cox7a2l", "Cox6a1", "Nnt", "Atp5g1", "Timm17a", "Slc25a5", "Mrps11", "Ndufa2", "Vdac3", "Atp6v1g1", "Aco2", "Atp5l", "Cox8a", "Ndufb1", "Ndufab1", "Cox6b1", "Atp5o", "Phyh", "Fh1"…
21	HALLMARK_HEME_METABOLISM	0.293142	0.357491	-0.225661	-1.05576	6753	189	c("Ctse", "Tfdp2", "Mfhas1", "Tns1", "Tfrc", "Cdr2", "H1f0", "Lpin2", "Pcx", "Aldh1l1", "Smox", "Htatip2", "Mxi1", "Igsf3", "Cir1", "Foxo3", "Slc6a8", "Hmbs", "Mospd1", "Sidt2", "Marchf8", "Glrx5", "Endod1", "Btrc", "Add1", "Urod", "Nnt", "Ccnd3", "Fbxo7", "Ctsb", "Ypel5", "Btg2", "Blvrb", "Cdc27", "Blvra")
12	HALLMARK_DNA_REPAIR	0.633016	0.673421	-0.207042	-0.937921	16020	149	c("Npr2", "Ak1", "Pola1", "Rad51", "Polr1c", "Pnp2", "Bcap31", "Nme1", "Lig1", "Cda", "Ercc5", "Nme4", "Cmpk2", "Vps37d", "Ddb1", "Aprt", "Trp53", "Dgcr8", "Dut", "Nelfe", "Tyms", "Rfc5", "Ago4", "Cox17", "Cstf3", "Rpa3", "Tsg101", "Gmpr2", "Rae1", "Taf10", "Mrpl40", "Itpa", "Vps28", "Poll")
41	HALLMARK_PROTEIN_SECRETION	0.827846	0.827846	0.213796	0.817006	58512	94	c("Tom1l1", "Golga4", "Atp1a1", "Tspan8", "Zw10", "Ica1", "Cav2", "Anp32e", "Kif1b", "Uso1", "Snx2", "Rps6ka3", "Dnm1l", "Clcn3")
6	HALLMARK_APICAL_SURFACE	0.70539	0.719786	0.257528	0.853903	46262	42	c("Atp8b1", "Mal", "Il2rg", "Plaur", "Cx3cl1", "Shroom2", "Slc2a4", "Scube1")
33	HALLMARK_MYC_TARGETS_V2	0.657087	0.684466	0.252498	0.890712	44355	58	c("Tmem97", "Plk4", "Plk1", "Rrp12", "Hspd1", "Myc", "Tbrg4", "Aimp2", "Pes1", "Nop56", "Tcof1", "Ndufaf4", "Ddx18", "Farsa", "Map3k6", "Mphosph10", "Utp20", "Tfb2m", "Hk2", "Grwd1", "Imp4", "Slc19a1")
39	HALLMARK_PEROXISOME	0.529003	0.575004	0.250588	0.964832	37554	99	c("Sema3c", "Idi1", "Dhcr24", "Acsl5", "Abcb1a", "Scp2", "Abcd2", "Mlycd", "Dhrs3", "Sod2", "Crabp1", "Acsl1", "Rdh11", "Fads1", "Hsd17b11", "Hsd17b4", "Ide", "Abcd3")
13	HALLMARK_E2F_TARGETS	0.502401	0.558223	0.233136	0.983896	38926	200	c("Mthfd2", "Smc4", "Cdca8", "Wee1", "Ube2s", "Zw10", "Plk4", "Xpo1", "Plk1", "Paics", "Mcm6", "Kif18b", "Cdkn2c", "Anp32e", "Ubr7", "Nup153", "Dclre1b", "Prkdc", "Xrcc6", "Tra2b", "Dnmt1", "Ipo7", "Cdkn1b", "Bub1b", "Mki67", "Orc2", "Hmga1", "Myc", "Tbrg4", "Lbr", "Lyar", "Ube2t", "Mlh1", "Nop56", "Prps1")
43	HALLMARK_SPERMATOGENESIS	0.378588	0.430214	0.261206	1.04075	27656	125	c("Oaz3", "Cst8", "Ttk", "Hspa4l", "Slc12a2", "Cftr", "Rad17", "Tle4", "She", "Dmrt1", "Gapdhs", "Lpin1", "Taldo1", "Ccna1", "Papolb", "Acrv1", "Ide", "Ddx25", "Dnajb8", "Htr5a", "Pdha2", "Tuba3a", "Dpep3")
42	HALLMARK_REACTIVE_OXYGEN_SPECIES_PATHWAY	0.351156	0.408321	0.31294	1.06919	23327	49	c("Srxn1", "Gclc", "Ftl1", "Pdlim1", "Oxsr1", "G6pdx", "Txnrd1", "Sod2")
38	HALLMARK_PANCREAS_BETA_CELLS	0.343264	0.408321	0.334202	1.0806	22317	37	c("Dpp4", "Insm1", "Ins2", "Gcg", "Neurod1")
40	HALLMARK_PI3K_AKT_MTOR_SIGNALING	0.259635	0.332866	0.286419	1.11286	18558	105	c("Ecsit", "Il2rg", "Vav3", "Cab39", "Fasl", "Itpr2", "Cab39l", "Map2k3", "Sla", "Gsk3b", "Prkaa2", "Pitx2", "Atf1", "Cdkn1b", "Grk2", "Sqstm1", "Ppp1ca", "Rps6ka3", "Traf2", "Rac1", "Ddit3", "Eif4e", "Hsp90b1", "Pikfyve")
18	HALLMARK_G2M_CHECKPOINT	0.227402	0.3073	0.264063	1.11333	17604	198	c("Sqle", "Smc4", "Ttk", "Rbm14", "Slc7a5", "Slc12a2", "Kif11", "Mapk14", "Ube2s", "Odc1", "Slc7a1", "Plk4", "Xpo1", "Plk1", "Mcm6", "Kif20b", "Cdkn2c", "Nup98", "Prc1", "Ccnt1", "Tra2b", "Hif1a", "Prpf4b", "Cdkn1b", "Mki67", "Smc2", "Ndc80", "Hmga1", "Myc", "Lbr", "Rad23b", "Hmgn2", "Kif23", "Cenpf", "Nup50", "Ythdc1")
8	HALLMARK_BILE_ACID_METABOLISM	0.125469	0.182229	0.311647	1.2194	9026	110	c("Idi1", "Dhcr24", "Bmp6", "Acsl5", "Cyp7b1", "Scp2", "Abcg4", "Abcd2", "Mlycd", "Npc1", "Ch25h", "Lipe", "Acsl1", "Abca4", "Fads1", "Abca9", "Optn", "Hsd17b11", "Pex26", "Hsd17b4", "Amacr", "Abca2", "Abcd3", "Dio2")
1	HALLMARK_ADIPOGENESIS	0.0839937	0.135474	0.290578	1.22632	6507	200	c("Cavin2", "Cyp4b1", "Fabp4", "Dhrs7", "Elovl6", "Tst", "Tkt", "Slc1a5", "Ghitm", "Angptl4", "Mtarc2", "Aplp2", "Dld", "Gpd2", "Mylk", "Scp2", "Cdkn2c", "Dhcr7", "Rnf11", "Cyc1", "Stat5a", "Lipe", "Taldo1", "Sncg", "Immt", "Acaa2", "Mgll", "Tank", "Gphn", "Orm1", "Sowahc", "Cd36", "Ndufs3", "Mdh2", "Itga7", "Lifr", "Cavin1", "Etfb")
46	HALLMARK_UNFOLDED_PROTEIN_RESPONSE	0.090558	0.137209	0.320488	1.25897	6541	113	c("Mthfd2", "Chac1", "Slc7a5", "Atf3", "Ero1a", "Asns", "Psat1", "Eif4a2", "Atf6", "Hspa9", "Atf4", "Cebpg", "Hyou1", "Tars", "Nop14", "Dnajc3", "Hspa5", "Paip1", "Exosc2", "Herpud1", "Eif4e", "Cxxc1", "Hsp90b1", "Gemin4", "Nop56")
17	HALLMARK_FATTY_ACID_METABOLISM	0.0460835	0.082292	0.320691	1.30977	3446	151	c("Hmgcs1", "Idi1", "Dhcr24", "Acsl5", "Acot2", "Dld", "Odc1", "Aadat", "Gpd2", "Sms", "S100a10", "Acss1", "Cpox", "Mlycd", "Hadhb", "Aldh3a2", "Gapdhs", "Vnn1", "Fabp1", "Acsl1", "Rdh11", "Sdha", "Acaa2", "Mgll", "Ephx1", "Glul", "Hsd17b11", "Car2", "Dlst", "Hsd17b4", "Hsp90aa1", "Hsd17b10", "Cd36", "Hsph1", "Mdh2")
3	HALLMARK_ANDROGEN_RESPONSE	0.0532867	0.0918736	0.341907	1.32702	3809	104	c("Insig1", "Ndrg1", "Hmgcs1", "Tsc22d1", "Idi1", "Dhcr24", "Zbtb10", "Selenop", "Akap12", "Ngly1", "Acsl3", "Hmgcr", "Sms", "Ell2", "Tmprss2", "Rrp12", "Ank", "Xrcc6", "Slc26a2", "Fads1", "Ptpn21", "Inpp4b", "Rps6ka3", "Gsr", "Gpd1l", "Abhd2", "Lifr", "Gnai3")
31	HALLMARK_MTORC1_SIGNALING	1.29e-05	0.000148017	0.432742	1.82629	0	200	c("Insig1", "Cyp51", "Sqle", "Ifrd1", "Cth", "Mthfd2", "Hmgcs1", "Eprs", "Idi1", "Dhcr24", "Gclc", "Cd9", "Stard4", "Niban1", "Ppp1r15a", "Slc7a5", "Elovl6", "Ero1a", "Asns", "Psat1", "Sytl2", "Tmem97", "Slc1a5", "Pno1", "Acsl3", "Hmgcr", "Atp2a2", "Plk1", "Sc5d", "Ldlr", "Eef1e1", "Tpi1", "G6pdx", "Map2k3", "Txnrd1", "Dhcr7", "Sla", "Hspa9", "Vldlr", "Gsk3b", "Rdh11", "Hspd1", "Nfil3", "Psmd13",…
9	HALLMARK_CHOLESTEROL_HOMEOSTASIS	1.45e-05	0.000148017	0.562091	2.07198	0	75	c("Lgals3", "Cyp51", "Sqle", "Hmgcs1", "Idi1", "Cd9", "Stard4", "Niban1", "Fdft1", "Atf3", "Gnai1", "Lss", "Pmvk", "Tmem97", "Srebf2", "Hmgcr", "Sc5d", "Ldlr", "Plaur", "Anxa5", "Dhcr7", "Nfil3", "Cbs", "Chka", "Gldc", "Fbxo6", "Avpr1a", "Abca2", "Cpeb2")
