# Supplementary material for: Interleukin-11 causes alveolar type 2 cell dysfunction and prevents alveolar regeneration
Source: Nat Commun. 2024 Oct 2;15:8530. doi: 10.1038/s41467-024-52810-8 (PMC11448503; doi:10.1038/s41467-024-52810-8)
Supplement: Supplementary file 9 — Supplementary Data 6 [file 41467_2024_52810_MOESM9_ESM.xlsx]

## Sheet: Krt8ADI_KOvsWT
Table S6. Differential gene expression in Krt8+ transitional cells between Sftpc-CreER;Il11ra1-flox and vs. Sftpc-CreER;Il11ra1-WT control mice.
baseMean	log2FoldChange	lfcSE	stat	pvalue	padj	gene
1914.63	-2.67852	0.440744	-6.07727	1.22245e-09	3.30721e-05	Fn1
1407.65	-2.14142	0.384848	-5.56433	2.63161e-08	0.000355978	Ccn2
325.818	-2.70162	0.520559	-5.18983	2.10484e-07	0.00189814	Col1a1
8033.43	-1.67484	0.345434	-4.84851	1.24393e-06	0.00841331	Igfbp7
580.346	-1.96237	0.458798	-4.2772	1.89258e-05	0.102404	Mcam
351.805	-2.17343	0.527591	-4.11953	3.79641e-05	0.17118	Retnla
259.642	2.71765	0.678667	4.0044	6.21758e-05	0.240301	Fgfbp1
534.381	2.09283	0.538836	3.88399	0.000102756	0.347495	S100g
25.8351	6.11542	1.63104	3.7494	0.000177259	0.532839	Nrip2
67.5534	-3.99336	1.07492	-3.71504	0.000203171	0.549658	Fbln2
48.0407	-4.94118	1.405	-3.51686	0.000436686	0.999984	Nrk
1322.76	-1.28825	0.376515	-3.4215	0.000622758	0.999984	Itgb6
3623.32	-1.27429	0.373434	-3.41237	0.000644015	0.999984	Scgb1a1
1029.59	-1.32556	0.394114	-3.3634	0.000769886	0.999984	Lcn2
675.493	9.86712	3.03064	3.25578	0.00113079	0.999984	Xist
6324.14	-1.12125	0.344919	-3.25077	0.00115093	0.999984	Sparc
1655	-1.15401	0.366086	-3.15229	0.00161994	0.999984	Ly6c1
100.972	-2.58295	0.827224	-3.12243	0.00179364	0.999984	Sox9
40.579	-4.28603	1.37342	-3.12071	0.00180416	0.999984	Sox11
197.973	-1.84481	0.594574	-3.10275	0.00191734	0.999984	Itgb3
42.4642	-4.48914	1.44879	-3.09855	0.00194472	0.999984	Acta2
262.59	-1.95719	0.637845	-3.06844	0.00215178	0.999984	Fbln5
12.7308	8.44955	2.75785	3.06382	0.0021853	0.999984	Topaz1
276.273	-1.78058	0.582822	-3.05511	0.00224979	0.999984	Rflnb
1784.8	-1.22813	0.405047	-3.03206	0.00242894	0.999984	F3
53.9151	3.48898	1.16021	3.0072	0.00263665	0.999984	Ctsk
767.889	-1.23798	0.411786	-3.00637	0.00264388	0.999984	Hopx
53.5332	-3.49972	1.16897	-2.99384	0.0027549	0.999984	Fermt1
32.2993	-4.47004	1.50494	-2.97024	0.00297571	0.999984	Scube3
789.94	-1.29411	0.439847	-2.94218	0.00325906	0.999984	Lama3
651.945	-1.45298	0.49397	-2.94143	0.003267	0.999984	Akap5
649.445	-1.33258	0.453159	-2.94065	0.00327526	0.999984	Mmp14
2520.5	-1.18301	0.406436	-2.9107	0.00360622	0.999984	Serpinb9
117.961	-2.2727	0.785193	-2.89444	0.00379832	0.999984	Sdc3
289.907	-6.22699	2.15196	-2.89363	0.00380813	0.999984	Lox
54.3784	2.81319	0.976416	2.88114	0.00396239	0.999984	Atp6v0d2
174.952	-1.85634	0.646706	-2.87046	0.00409876	0.999984	Isg15
179.613	1.64449	0.584626	2.81289	0.00490985	0.999984	Gda
124.124	-2.02864	0.722423	-2.80811	0.00498332	0.999984	Ltbp2
148.353	-2.03065	0.725163	-2.80027	0.00510604	0.999984	Ntm
256.422	1.51221	0.540383	2.79841	0.00513545	0.999984	Pmp22
544.088	1.46568	0.524159	2.79624	0.00517004	0.999984	Aldh1a1
181.45	1.63812	0.586822	2.79152	0.00524619	0.999984	Cavin2
373.749	1.29952	0.467255	2.78117	0.00541635	0.999984	Insig1
478.371	-1.24976	0.454075	-2.75232	0.00591749	0.999984	Slco2a1
216.127	-1.59502	0.580059	-2.74976	0.00596395	0.999984	Sorcs2
267.941	-1.468	0.53533	-2.74223	0.00610227	0.999984	ENSMUSG00000120849
84.4627	2.50422	0.916059	2.73368	0.00626301	0.999984	Rab3c
92.4141	2.05096	0.759425	2.70067	0.00691999	0.999984	Cyp4b1
41.8111	2.9641	1.1012	2.6917	0.0071089	0.999984	Dhrs9
7117.39	0.899901	0.335827	2.67966	0.00736974	0.999984	Lgals3
35.667	-3.63435	1.36734	-2.65798	0.00786099	0.999984	Dkk2
280.951	-1.37045	0.517398	-2.64873	0.00807942	0.999984	Egfl6
9548.93	-0.920401	0.349027	-2.63704	0.00836321	0.999984	Calm1
19.3141	5.53901	2.11377	2.62044	0.0087817	0.999984	Xlr4b
51.2629	3.05654	1.17593	2.59925	0.00934283	0.999984	Neb
259.173	1.34374	0.519151	2.58833	0.00964423	0.999984	Tppp3
96.0913	-2.13499	0.828897	-2.57571	0.0100036	0.999984	Ifi44
754.508	-1.03902	0.406286	-2.55737	0.0105468	0.999984	Adgrg1
319.996	-1.28282	0.503448	-2.54807	0.0108321	0.999984	Dlc1
51.0042	2.69233	1.05871	2.54302	0.0109898	0.999984	Gnal
600.17	-1.21091	0.478167	-2.5324	0.0113285	0.999984	Socs2
11716.8	-0.978989	0.387455	-2.52671	0.0115135	0.999984	Clu
330.813	-1.2952	0.516398	-2.50813	0.0121371	0.999984	Fam210b
2495.12	-0.878258	0.351466	-2.49884	0.0124599	0.999984	Cald1
56.5936	-2.58029	1.0326	-2.49883	0.0124604	0.999984	Lmcd1
397.162	-1.18633	0.475348	-2.4957	0.0125708	0.999984	Igf1r
261.29	-1.39447	0.559807	-2.49098	0.0127392	0.999984	Csf1
4085.88	-0.837811	0.33793	-2.47925	0.0131659	0.999984	Actn1
233.86	1.33811	0.541268	2.47217	0.0134297	0.999984	Cpm
299.451	1.57866	0.641611	2.46047	0.0138756	0.999984	Dpp4
15.3367	4.38629	1.79216	2.44749	0.0143854	0.999984	Nefm
1650	-0.889572	0.364939	-2.43759	0.0147854	0.999984	Phldb2
21.5306	4.71496	1.9412	2.42889	0.0151449	0.999984	ENSMUSG00000120264
8.38287	7.6219	3.14271	2.42527	0.0152972	0.999984	Gm36447
7.52176	7.94791	3.31352	2.39863	0.0164566	0.999984	Gm49455
455.322	1.07754	0.450074	2.39413	0.0166597	0.999984	2410006H16Rik
93.3494	1.95133	0.815202	2.39368	0.0166803	0.999984	Pla2g1b
93.8861	-1.99123	0.83701	-2.37898	0.0173606	0.999984	Ctse
1199.45	-0.934381	0.39312	-2.37683	0.0174619	0.999984	Ppic
148.502	-1.56508	0.658863	-2.37543	0.0175284	0.999984	Ddah1
364.733	-1.17284	0.494003	-2.37415	0.0175896	0.999984	Col6a1
82.8026	-2.18245	0.930796	-2.34471	0.0190419	0.999984	Ccl20
104.775	1.92017	0.821824	2.33647	0.0194669	0.999984	Cd59a
281.871	-1.24602	0.536336	-2.32321	0.0201677	0.999984	Bst2
7.18634	7.77426	3.34758	2.32235	0.0202139	0.999984	Plac8
363.552	-1.26667	0.547224	-2.31471	0.0206288	0.999984	Nt5e
591.392	0.990004	0.430988	2.29706	0.0216154	0.999984	Txnip
7.40038	7.56637	3.2959	2.29569	0.0216936	0.999984	Sult2a2
7.67199	7.51813	3.28168	2.29094	0.0219667	0.999984	Fabp4
3447.87	-0.801044	0.349839	-2.28975	0.0220357	0.999984	Ctsh
619.144	-1.0033	0.438324	-2.28894	0.0220831	0.999984	Bex3
732.504	0.920285	0.40215	2.28841	0.0221136	0.999984	Sema3c
172.93	-1.6489	0.722294	-2.28287	0.0224382	0.999984	Palld
12.3027	5.18618	2.27909	2.27555	0.0228731	0.999984	Tyrobp
1975.41	-0.829068	0.365414	-2.26885	0.0232777	0.999984	Tceal9
377.637	-1.08429	0.47841	-2.26645	0.0234239	0.999984	Fstl3
651.371	-0.944561	0.419672	-2.25071	0.0244037	0.999984	Colgalt1
422.445	-1.15524	0.514332	-2.2461	0.0246979	0.999984	Ier3
13.7606	4.76704	2.12731	2.24087	0.0250342	0.999984	Itgax
464.202	1.22346	0.549151	2.22791	0.0258862	0.999984	Enpep
458.562	1.21997	0.548859	2.22274	0.0262333	0.999984	Rcan1
629.247	0.937525	0.422281	2.22014	0.0264091	0.999984	Ndrg1
544.873	-1.14597	0.518249	-2.21123	0.0270196	0.999984	Tmem37
103.844	-1.66292	0.753455	-2.20707	0.0273095	0.999984	Pxdn
1743.33	-0.872858	0.396519	-2.2013	0.0277146	0.999984	Tmsb10
201.525	-1.26757	0.57719	-2.19611	0.0280839	0.999984	Lrg1
429.727	-1.1614	0.529635	-2.19283	0.0283193	0.999984	Mxd1
351.113	1.06622	0.488782	2.18138	0.0291551	0.999984	Cobl
816.865	0.874467	0.402359	2.17335	0.0297542	0.999984	Sema3e
455.836	-1.06152	0.494273	-2.14764	0.031742	0.999984	Bmp1
139.034	-1.62263	0.757003	-2.14349	0.0320741	0.999984	Cldn6
10.3296	-5.43453	2.5433	-2.13681	0.0326138	0.999984	Pcsk5
11.8856	5.82549	2.72727	2.13602	0.0326781	0.999984	Oaz3
3026.21	-0.770736	0.361533	-2.13185	0.0330188	0.999984	Col4a1
30.6855	-2.99617	1.40868	-2.12693	0.0334258	0.999984	Ncam1
142.22	-1.40298	0.66099	-2.12254	0.0337921	0.999984	Hsd11b2
5.79365	7.55753	3.56312	2.12105	0.033918	0.999984	Lilra5
230.805	-1.19792	0.565717	-2.11752	0.0342154	0.999984	Slc4a11
6.97761	7.52299	3.5601	2.11314	0.0345888	0.999984	Gpx5
6.97761	7.52299	3.5601	2.11314	0.0345888	0.999984	Gm20429
91.5346	-1.67229	0.791935	-2.11165	0.0347164	0.999984	Fzd2
6.91542	7.5246	3.5711	2.10708	0.0351105	0.999984	Gm16277
27.789	-3.07633	1.4664	-2.09788	0.0359154	0.999984	Hs6st2
2744.22	0.74538	0.355744	2.09527	0.036147	0.999984	Ndnf
24.3478	2.84655	1.36366	2.08743	0.0368494	0.999984	Chit1
17.9837	-3.80152	1.82764	-2.08002	0.0375235	0.999984	Olfm2
23.7372	3.45487	1.66483	2.07521	0.0379671	0.999984	Gm4841
11.9366	-5.02676	2.42875	-2.06969	0.0384817	0.999984	Ccn4
854.067	0.869455	0.421809	2.06125	0.0392789	0.999984	Plet1
63.419	-1.94976	0.946423	-2.06013	0.0393857	0.999984	Aif1l
99.2761	-1.71701	0.834181	-2.05831	0.0395601	0.999984	Ltbp1
1360.86	0.797989	0.388101	2.05614	0.0397692	0.999984	Pals1
27.0512	-3.05792	1.4886	-2.05423	0.0399536	0.999984	Cxcl2
5.04462	7.13875	3.49286	2.04381	0.0409722	0.999984	Gm43569
288.512	1.03023	0.506351	2.03461	0.0418902	0.999984	Cyp51
5.41435	7.10858	3.49793	2.03222	0.0421312	0.999984	Umodl1
6.85322	7.54435	3.72365	2.02606	0.0427584	0.999984	4930405L22Rik
13.7826	4.28164	2.11714	2.02237	0.0431383	0.999984	Egflam
8.63468	5.31082	2.62725	2.02144	0.0432343	0.999984	Cd300lb
1455.84	-0.771582	0.381801	-2.0209	0.0432899	0.999984	Itga3
9.9869	-4.73077	2.34305	-2.01907	0.0434805	0.999984	Ocm
271.812	-1.16924	0.580405	-2.01452	0.043955	0.999984	Tgm2
604.513	-0.884665	0.442787	-1.99795	0.0457224	0.999984	Tmem98
56.7807	-1.98377	0.994439	-1.99486	0.0460579	0.999984	Scnn1g
2756.67	-0.720584	0.361929	-1.99095	0.0464861	0.999984	Cd44
208.281	-1.13426	0.57135	-1.98523	0.0471184	0.999984	Ldlrad4
663.548	-0.849923	0.429731	-1.9778	0.0479509	0.999984	Il18r1
408.841	-0.972363	0.491886	-1.97681	0.0480635	0.999984	Ddit4
179.35	-1.19297	0.604935	-1.97206	0.0486029	0.999984	Lyz1
629.427	-0.929407	0.471289	-1.97205	0.0486035	0.999984	Ifitm3
28.1726	2.4948	1.26514	1.97196	0.0486138	0.999984	Itga11
28.1517	-2.91146	1.47663	-1.97169	0.0486448	0.999984	Cnn1
5267.97	0.832251	0.424404	1.96099	0.0498804	0.999984	Sprr1a
242.087	-1.12036	0.572573	-1.95671	0.050382	0.999984	Pdlim7
172.444	-1.22572	0.62688	-1.95528	0.0505505	0.999984	Msln
117.933	-1.45894	0.747372	-1.95209	0.0509275	0.999984	Maml2
235.134	-1.15091	0.589836	-1.95124	0.0510291	0.999984	Map1b
180.072	-1.36141	0.702626	-1.9376	0.0526724	0.999984	Ptk2b
177.26	1.28309	0.66237	1.93711	0.0527314	0.999984	Kctd14
5.16558	7.13409	3.68987	1.93343	0.0531837	0.999984	Cym
16.2914	-3.72299	1.92662	-1.9324	0.0533105	0.999984	Ccl2
98.7332	1.44512	0.748414	1.93091	0.0534943	0.999984	Gm19990
197.57	-1.14677	0.593944	-1.93077	0.0535112	0.999984	Fblim1
157.27	1.21545	0.629528	1.93074	0.0535158	0.999984	Pdk4
9.91213	5.48457	2.84508	1.92774	0.0538878	0.999984	Ankrd35
4.99158	7.00502	3.63846	1.92527	0.0541955	0.999984	Gm33370
4.99158	7.00502	3.63846	1.92527	0.0541955	0.999984	Prdm12
14.102	4.51583	2.34809	1.92319	0.0544563	0.999984	Cyp2b19
128.933	-1.30941	0.681563	-1.92119	0.054708	0.999984	Nrep
79.8008	-1.60468	0.835411	-1.92082	0.0547542	0.999984	Robo1
4.92939	7.00741	3.65359	1.91795	0.055117	0.999984	Gm11730
4.92939	7.00741	3.65359	1.91795	0.055117	0.999984	ENSMUSG00000120691
663.703	-0.800227	0.417348	-1.91741	0.0551858	0.999984	Myo1b
1189.68	-1.90201	0.992549	-1.91628	0.055329	0.999984	Pmepa1
540.127	-0.858308	0.448316	-1.91452	0.0555544	0.999984	Lpcat4
9.97736	4.56946	2.39697	1.90635	0.0566054	0.999984	Gm31363
44.6921	2.44028	1.28062	1.90555	0.0567084	0.999984	Gm4876
11.7894	4.82619	2.5336	1.90488	0.0567962	0.999984	Gm48190
570.716	-0.843693	0.44299	-1.90454	0.0568396	0.999984	Sh3bgrl
64.7413	-1.73308	0.9105	-1.90344	0.056983	0.999984	Tspan7
322.855	0.9265	0.487443	1.90074	0.0573367	0.999984	Sqle
29.355	2.50252	1.32339	1.891	0.0586249	0.999984	Gm40999
437.422	-0.85999	0.456249	-1.88491	0.0594415	0.999984	Lgals9
218.26	-1.07596	0.573966	-1.8746	0.0608474	0.999984	Oasl2
114.637	-1.33984	0.714926	-1.87409	0.0609177	0.999984	Eva1a
28.0761	3.11361	1.66575	1.86919	0.0615958	0.999984	Sstr2
238.128	-1.01817	0.54529	-1.86721	0.0618719	0.999984	Gpc4
162.515	1.3536	0.725102	1.86677	0.0619336	0.999984	Ppm1l
208.364	-1.08506	0.581586	-1.86568	0.0620855	0.999984	Slc4a4
143.39	-1.28551	0.689298	-1.86496	0.0621873	0.999984	Ubd
146.658	1.19253	0.639809	1.86388	0.0623385	0.999984	Muc4
38.4587	2.40647	1.29504	1.85822	0.0631372	0.999984	Ces1g
315.006	1.00443	0.540816	1.85724	0.0632764	0.999984	Abhd17c
65.6328	1.63358	0.879605	1.85718	0.0632858	0.999984	Map2k3os
18.8144	-3.3032	1.7797	-1.85604	0.0634483	0.999984	Csrp2
1015	-0.714313	0.384906	-1.85581	0.0634807	0.999984	Selenow
112.351	-1.45287	0.785085	-1.85059	0.0642289	0.999984	Cdkn2a
49.3772	1.80251	0.97614	1.84657	0.0648092	0.999984	Sgo2a
2028.62	0.657011	0.355817	1.84649	0.0648216	0.999984	Neat1
61716	-0.594775	0.322164	-1.84619	0.0648652	0.999984	mt-Co1
10.3169	4.28993	2.32989	1.84126	0.0655833	0.999984	Hoxb9
82.4073	1.47204	0.800131	1.83974	0.0658057	0.999984	Dmkn
11.4765	4.04064	2.20937	1.82887	0.0674197	0.999984	Insc
152.986	1.1729	0.64166	1.82792	0.0675615	0.999984	St3gal6
863.951	-0.891705	0.488298	-1.82615	0.067828	0.999984	Tgfb2
1009.42	0.700286	0.383881	1.82423	0.0681178	0.999984	Slc39a8
976.505	-0.718519	0.394064	-1.82336	0.0682493	0.999984	Sdc1
254.407	-0.980205	0.53786	-1.82242	0.0683917	0.999984	Cdkn2b
195.666	-1.08796	0.59717	-1.82186	0.0684756	0.999984	Xaf1
30.025	-2.45845	1.34949	-1.82176	0.0684907	0.999984	Ppp2r2b
55.9826	-1.80299	0.989768	-1.82163	0.0685118	0.999984	Scnn1b
937.064	-0.888923	0.488864	-1.81834	0.0690115	0.999984	Gdf15
544.44	-0.799122	0.439909	-1.81656	0.0692842	0.999984	Mif
73.2514	-1.64458	0.906786	-1.81363	0.0697344	0.999984	Sp110
210.579	1.05838	0.584217	1.81162	0.0700452	0.999984	Tiparp
128.226	1.29288	0.713734	1.81143	0.070075	0.999984	9530026P05Rik
96.8349	-1.54706	0.854095	-1.81134	0.0700879	0.999984	Lamb1
1146.49	-0.74235	0.410623	-1.80786	0.0706278	0.999984	Ano1
8.04437	4.33728	2.40085	1.80656	0.0708312	0.999984	Ifi209
574.524	-0.784755	0.435501	-1.80196	0.0715516	0.999984	Slc34a2
158.095	-1.28916	0.71621	-1.79997	0.0718654	0.999984	Ccdc80
409.231	-1.02145	0.567921	-1.79857	0.0720865	0.999984	Col4a3
74.1947	1.54698	0.861657	1.79535	0.0725972	0.999984	2610028H24Rik
18.1192	3.35669	1.87469	1.79053	0.0733694	0.999984	Tnxb
36.1434	2.01366	1.12518	1.78963	0.0735132	0.999984	Gm33424
7.55295	5.10319	2.85328	1.78853	0.0736898	0.999984	1700010H22Rik
7.55295	5.10319	2.85328	1.78853	0.0736898	0.999984	ENSMUSG00000120685
22.6142	3.14141	1.75787	1.78705	0.0739287	0.999984	Cst8
447.818	0.818444	0.458572	1.78477	0.0742987	0.999984	Gfpt1
10.3661	-4.53014	2.54522	-1.77986	0.0750982	0.999984	Igfbp3
407.626	-0.82805	0.46559	-1.77849	0.0753226	0.999984	Itga9
3.83851	6.78383	3.81725	1.77715	0.0755434	0.999984	1700025O08Rik
6.83523	4.93942	2.78297	1.77487	0.0759192	0.999984	Fam184b
32.1963	2.76534	1.56005	1.7726	0.0762949	0.999984	Derl3
65.3663	-1.83207	1.03383	-1.77213	0.0763729	0.999984	Dnah12
1203.22	0.671599	0.379224	1.77098	0.0765641	0.999984	H1f2
81.7931	1.65958	0.937207	1.77078	0.0765978	0.999984	Rnf208
252.292	0.930745	0.527223	1.76537	0.077501	0.999984	Fxyd3
110.77	-1.39646	0.791571	-1.76416	0.0777049	0.999984	Phlpp1
239.645	-1.07545	0.610121	-1.76268	0.0779548	0.999984	Plod2
300.902	-0.981342	0.556753	-1.76262	0.0779654	0.999984	Nnat
5896.24	-0.64388	0.365357	-1.76233	0.0780137	0.999984	Tpm1
163.165	-1.13728	0.646794	-1.75834	0.0786898	0.999984	Cish
2550.57	-0.65741	0.374626	-1.75484	0.0792865	0.999984	Sfn
122.657	1.20695	0.688634	1.75267	0.0796588	0.999984	Cd68
4.00336	7.01572	4.00456	1.75193	0.0797853	0.999984	Ms4a8a
175.87	-1.05376	0.602495	-1.749	0.0802911	0.999984	Ifitm2
433.17	-0.877328	0.502313	-1.74657	0.0807112	0.999984	Ssbp3
190.396	-1.03356	0.591779	-1.74654	0.0807176	0.999984	Ctxn1
39.1697	6.75031	3.87292	1.74295	0.0813427	0.999984	Tff1
27.4478	-2.43136	1.39545	-1.74235	0.0814471	0.999984	Ankfn1
4.6932	6.92113	3.9763	1.74059	0.0817548	0.999984	E130218I03Rik
149.39	-1.19518	0.687047	-1.73959	0.0819311	0.999984	Kcnn3
101.612	1.29779	0.746035	1.73958	0.0819323	0.999984	Tlcd2
10.4409	3.97753	2.28763	1.73871	0.0820852	0.999984	Mmp10
142.907	-1.17359	0.676018	-1.73603	0.0825591	0.999984	Glis2
12.0663	4.23836	2.44552	1.73311	0.0830755	0.999984	4921504A21Rik
4.63101	6.92361	3.99515	1.733	0.0830951	0.999984	Abcg5
4.63101	6.92361	3.99515	1.733	0.0830951	0.999984	ENSMUSG00000120156
4.63101	6.92361	3.99515	1.733	0.0830951	0.999984	Gm49648
271.692	-1.09562	0.632856	-1.73123	0.0834099	0.999984	Cyp2f2
139.309	-1.24938	0.722832	-1.72845	0.0839075	0.999984	Prss22
257.993	-0.919028	0.531922	-1.72775	0.0840332	0.999984	Pde7a
21.4367	2.9848	1.72806	1.72725	0.0841228	0.999984	Aspm
12.6055	-3.63539	2.10673	-1.72561	0.084417	0.999984	Cd40
7.95129	4.52333	2.62178	1.72529	0.0844753	0.999984	Fcgr3
1458.79	-0.664658	0.385719	-1.72317	0.0848585	0.999984	Mfge8
5.90577	4.98257	2.89228	1.72272	0.0849399	0.999984	D830032E09Rik
1453.15	0.637339	0.370427	1.72055	0.0853319	0.999984	Ifrd1
10.0677	3.98314	2.31627	1.71963	0.0854994	0.999984	Mmp8
22.6541	-2.77591	1.61465	-1.7192	0.0855783	0.999984	Krt17
81.2602	1.6087	0.936095	1.71853	0.0857009	0.999984	Tmem40
169.369	-1.04979	0.611335	-1.71721	0.0859416	0.999984	Nexn
276.827	-0.892806	0.520094	-1.71663	0.0860475	0.999984	Npr2
76.844	1.50941	0.879621	1.71598	0.0861665	0.999984	Piga
56.2085	-1.6627	0.970602	-1.71306	0.0867018	0.999984	Ndrg2
39.1459	10.1818	5.95387	1.71012	0.0872433	0.999984	Dct
337.308	-0.890406	0.522059	-1.70556	0.0880892	0.999984	Stk17b
44.9954	1.82778	1.07488	1.70045	0.0890457	0.999984	Cth
4.17736	7.102	4.1768	1.70035	0.089066	0.999984	Cd33
4.17736	7.102	4.1768	1.70035	0.089066	0.999984	P2ry13
30.4437	-2.38351	1.40246	-1.69953	0.0892201	0.999984	Pdlim4
10.4103	3.55954	2.09657	1.69779	0.0895469	0.999984	Fxyd2
596.334	-0.717952	0.42288	-1.69777	0.0895513	0.999984	Dram1
13.645	3.45489	2.03596	1.69693	0.0897093	0.999984	Mmp13
85.1551	-1.5706	0.925812	-1.69646	0.0897991	0.999984	Coro6
151.311	1.26963	0.748745	1.69567	0.0899479	0.999984	Mthfd2
380.977	0.850352	0.503052	1.69039	0.0909537	0.999984	Tspan2
14.2855	-3.39585	2.01718	-1.68346	0.0922859	0.999984	Bpifa1
8.59072	-4.5657	2.71249	-1.68322	0.0923333	0.999984	Ifi202b
141.556	1.13424	0.675128	1.68003	0.0929508	0.999984	Spire2
9.56717	4.48895	2.68275	1.67327	0.0942744	0.999984	Hapln1
557.381	-0.726354	0.434311	-1.67243	0.0944398	0.999984	Ltbp3
108.446	1.21567	0.727938	1.67003	0.0949144	0.999984	Pdzd2
8.45976	4.58175	2.75558	1.66272	0.0963688	0.999984	Krt16
421.308	0.789383	0.475071	1.66161	0.0965908	0.999984	Hmgcs1
173.815	-1.15799	0.698049	-1.65889	0.0971372	0.999984	Slc26a9
10.2669	3.92706	2.36782	1.65851	0.0972141	0.999984	Bnip5
487.498	0.776816	0.469448	1.65474	0.0979764	0.999984	Smc4
12.4619	-3.44781	2.08831	-1.651	0.0987379	0.999984	Dbn1
302.977	-0.911992	0.55271	-1.65004	0.0989354	0.999984	Dusp7
2080.6	0.580103	0.351659	1.64962	0.0990209	0.999984	Tsc22d1
341.709	0.79997	0.485379	1.64814	0.099325	0.999984	Ffar4
4.56882	6.94952	4.22181	1.6461	0.0997433	0.999984	Gm47629
4.56882	6.94952	4.22181	1.6461	0.0997433	0.999984	Spem1
35.3187	-2.18334	1.32779	-1.64434	0.100105	0.999984	Dnah6
62.884	1.87973	1.14392	1.64324	0.100333	0.999984	Jazf1
479.492	0.737737	0.448958	1.64322	0.100337	0.999984	Cav1
34.9417	-2.19745	1.34013	-1.63973	0.101061	0.999984	Gm35330
46.0136	-1.74344	1.06698	-1.63399	0.10226	0.999984	Dlgap1
362.624	0.77455	0.474182	1.63344	0.102376	0.999984	Krt23
677.568	-0.715342	0.438998	-1.62949	0.10321	0.999984	Tgif1
272.625	-0.875594	0.537549	-1.62886	0.103342	0.999984	ENSMUSG00000095041
842.063	-0.710427	0.43644	-1.62778	0.103572	0.999984	Qsox1
3.42832	6.47907	3.98386	1.62633	0.103879	0.999984	ENSMUSG00000120788
533.607	-0.79565	0.489404	-1.62575	0.104002	0.999984	Epha4
21.8051	2.7493	1.69205	1.62484	0.104197	0.999984	Laptm5
47.4871	1.70467	1.04942	1.62439	0.104294	0.999984	Nipa1
3092.02	-0.566407	0.348693	-1.62437	0.104296	0.999984	Icam1
915.528	0.761682	0.468922	1.62433	0.104306	0.999984	Eprs
3.53098	6.78104	4.17891	1.62268	0.104658	0.999984	Gm28347
195.021	0.948065	0.584486	1.62205	0.104793	0.999984	Tmem109
27.4055	2.14305	1.32132	1.62191	0.104824	0.999984	Pik3c2g
11.7205	3.24642	2.00354	1.62034	0.105158	0.999984	5830444B04Rik
447.131	0.736562	0.456275	1.61429	0.106464	0.999984	Idi1
44.0528	1.88849	1.16994	1.61418	0.106489	0.999984	Fmnl2
131.536	1.25565	0.781724	1.60625	0.108218	0.999984	Unc5b
386.527	-0.81569	0.507968	-1.60579	0.10832	0.999984	H2-Q4
9.37418	-3.85247	2.39925	-1.6057	0.10834	0.999984	Mx2
297.098	0.810362	0.504902	1.60499	0.108496	0.999984	Dhcr24
1901.27	-0.591248	0.369147	-1.60166	0.109231	0.999984	Ager
3.40659	6.77706	4.23251	1.60119	0.109335	0.999984	4930554C24Rik
660.504	-0.662019	0.414792	-1.59603	0.110483	0.999984	Irf2bpl
668.358	-0.666077	0.417456	-1.59556	0.110586	0.999984	Agrn
412.893	0.729283	0.45737	1.59451	0.110821	0.999984	Sgms2
241.277	-0.879621	0.552383	-1.59241	0.111292	0.999984	Mmp11
354.808	-0.782085	0.491441	-1.59141	0.111517	0.999984	Rbm3
724.246	-0.659323	0.415036	-1.58859	0.112153	0.999984	Grn
464.705	0.703239	0.443086	1.58714	0.112482	0.999984	Gipc2
32.1084	-2.0483	1.29098	-1.58663	0.112597	0.999984	Tmem212
72.0047	-1.52471	0.96284	-1.58355	0.113296	0.999984	Cuedc1
6.99395	4.34164	2.74254	1.58307	0.113405	0.999984	Lrat
7.03742	4.02948	2.54691	1.5821	0.113626	0.999984	Gm13571
477.194	0.724911	0.458297	1.58175	0.113707	0.999984	Ccdc186
63.3419	-1.46006	0.923552	-1.58091	0.113898	0.999984	Foxj1
602.911	0.693852	0.439509	1.5787	0.114406	0.999984	4930523C07Rik
520.627	0.71171	0.451292	1.57705	0.114784	0.999984	Filip1l
7.64064	3.77374	2.39312	1.57691	0.114816	0.999984	Wfdc21
3.50309	6.28429	3.9886	1.57556	0.115127	0.999984	E130310I04Rik
470.704	0.735326	0.466955	1.57473	0.11532	0.999984	Srxn1
104.207	1.13566	0.72199	1.57295	0.11573	0.999984	Lgalsl
12.2822	3.3112	2.1055	1.57265	0.115801	0.999984	Orm2
6.86957	4.33966	2.7618	1.57132	0.116109	0.999984	Zcchc12
3245.96	0.538078	0.343139	1.56811	0.116856	0.999984	Gclc
100.312	-1.16924	0.746789	-1.56568	0.117423	0.999984	Hap1
141.066	1.00142	0.640998	1.56229	0.118221	0.999984	Plat
263.804	0.852812	0.545925	1.56214	0.118255	0.999984	Cyb5r1
2450.72	0.542962	0.347672	1.56171	0.118357	0.999984	Cd9
138.637	1.00113	0.641929	1.55957	0.118862	0.999984	Stard4
144.746	-1.0899	0.698919	-1.55941	0.1189	0.999984	Plekhh2
28.3613	-2.09701	1.34482	-1.55932	0.11892	0.999984	Col27a1
41.2039	-1.74541	1.11944	-1.55919	0.118952	0.999984	P4ha3
9.31602	3.4417	2.20792	1.5588	0.119045	0.999984	Lmx1b
400.717	0.726344	0.466405	1.55732	0.119393	0.999984	Ablim1
694.839	-0.770687	0.495022	-1.55687	0.1195	0.999984	Bhlhe40
2082.78	-0.564478	0.362938	-1.5553	0.119875	0.999984	Lamb3
17.0049	-2.85157	1.83552	-1.55355	0.120292	0.999984	Gm10687
374.248	-0.769667	0.495733	-1.55258	0.120522	0.999984	Nav2
18.6676	-2.75381	1.77391	-1.5524	0.120567	0.999984	Ak9
3.31652	6.29087	4.05643	1.55084	0.12094	0.999984	AV064505
671.689	0.719578	0.465327	1.54639	0.12201	0.999984	Nedd4l
401.764	0.716367	0.463647	1.54507	0.12233	0.999984	Niban1
1580.91	-0.648681	0.420253	-1.54355	0.122698	0.999984	Col4a2
62.873	-1.46944	0.952279	-1.54308	0.122812	0.999984	Pkhd1
360.388	-0.743115	0.481799	-1.54238	0.122982	0.999984	Ncor2
15.723	3.10335	2.01272	1.54187	0.123106	0.999984	Enpp6
138.447	-1.01505	0.658475	-1.54152	0.12319	0.999984	Klhdc8a
2278.72	-0.567498	0.368614	-1.53954	0.123672	0.999984	Zfp36l1
44.4462	1.6833	1.09437	1.53815	0.124013	0.999984	Clstn2
297.099	-0.797325	0.519224	-1.53561	0.124634	0.999984	Ggact
391.332	0.736525	0.480014	1.53438	0.124935	0.999984	Gstm1
3.19213	6.29539	4.10574	1.53331	0.125199	0.999984	Trpa1
3.19213	6.29539	4.10574	1.53331	0.125199	0.999984	Foxf2
8.38998	3.48511	2.27457	1.53221	0.125471	0.999984	Kcne3
293.989	-0.777948	0.508584	-1.52964	0.126107	0.999984	Elk3
23.6051	2.31737	1.51827	1.52633	0.126929	0.999984	Aoah
41.6656	-1.75277	1.14892	-1.52558	0.127114	0.999984	Pcsk6
20.4399	2.59094	1.6986	1.52534	0.127175	0.999984	Car9
102.677	-1.18813	0.779181	-1.52484	0.127299	0.999984	Wipf3
3.12994	6.29767	4.13163	1.52426	0.127445	0.999984	Spatc1l
3016.69	-0.541091	0.355131	-1.52364	0.127599	0.999984	Epcam
2115.01	-0.564815	0.370931	-1.5227	0.127835	0.999984	Tapbp
12.1955	3.20229	2.10562	1.52083	0.128303	0.999984	Sectm1b
13.826	-3.05812	2.01166	-1.5202	0.128461	0.999984	Dnah7a
9.39079	3.37182	2.2191	1.51946	0.128648	0.999984	4930467D21Rik
8.19122	3.83208	2.52223	1.51933	0.12868	0.999984	Nuggc
6.4315	3.98494	2.62319	1.51912	0.128732	0.999984	Aox2
134.531	1.10918	0.730612	1.51815	0.128977	0.999984	Notch1
157.333	0.948877	0.62543	1.51716	0.129226	0.999984	Snhg12
76.9021	1.25346	0.826286	1.51698	0.129273	0.999984	Chac1
163.053	0.965946	0.636796	1.51689	0.129296	0.999984	Me2
8.32272	-3.79629	2.50362	-1.51632	0.129439	0.999984	Lrrc6
5.38035	4.64851	3.06973	1.51431	0.129948	0.999984	4933417E11Rik
270.511	-0.797691	0.528019	-1.51073	0.130858	0.999984	Vamp5
50.5925	1.50434	0.996134	1.51018	0.130997	0.999984	Gm6712
5.31816	4.65064	3.08301	1.50847	0.131434	0.999984	4933421A08Rik
3.17956	6.49717	4.31372	1.50616	0.132025	0.999984	Grip1os1
3.00556	6.30233	4.18665	1.50534	0.132237	0.999984	Gm10851
3.00556	6.30233	4.18665	1.50534	0.132237	0.999984	Gm32569
3.00556	6.30233	4.18665	1.50534	0.132237	0.999984	Kcnv2
23.5564	-2.33539	1.55319	-1.50361	0.132681	0.999984	Bcl2
9.78194	3.90092	2.59777	1.50164	0.133189	0.999984	G630018N14Rik
1939.55	-1.44979	0.96579	-1.50115	0.133318	0.999984	Ccn1
22.1015	-2.40378	1.60141	-1.50104	0.133346	0.999984	Zbp1
287.784	-0.914257	0.609317	-1.50046	0.133495	0.999984	Spcs3
79.8496	-1.23673	0.824376	-1.5002	0.133563	0.999984	Mir99ahg
62.3999	-1.39191	0.928512	-1.49907	0.133854	0.999984	Tead2
11.5545	3.22541	2.15278	1.49825	0.134068	0.999984	Megf10
74.5458	-1.31273	0.876951	-1.49692	0.134414	0.999984	Slc9a3r2
462.634	0.664575	0.44434	1.49565	0.134746	0.999984	Fdft1
18.3973	-2.57025	1.71875	-1.49541	0.134807	0.999984	Ifi27l2a
50.4563	-1.60429	1.07301	-1.49513	0.13488	0.999984	Igfbp2
2.94337	6.30491	4.21795	1.49478	0.134971	0.999984	A430048G15Rik
2.94337	6.30491	4.21795	1.49478	0.134971	0.999984	Tmem225
961.782	-0.611587	0.409789	-1.49244	0.135583	0.999984	Tmem254
36.1614	-1.95029	1.3074	-1.49172	0.135771	0.999984	Gbp3
29.5666	-1.96665	1.31958	-1.49036	0.13613	0.999984	Mycn
6.73658	-4.41235	2.96126	-1.49002	0.136218	0.999984	Lrrc71
126.961	1.05635	0.709921	1.48798	0.136757	0.999984	Slc1a1
8720.9	-0.498575	0.335325	-1.48684	0.137057	0.999984	Cfl1
196.423	0.846995	0.569884	1.48626	0.137211	0.999984	Zbtb10
121.264	1.15605	0.77929	1.48346	0.137952	0.999984	Sh3bgr
763.136	0.655422	0.442516	1.48113	0.138573	0.999984	Ppp1r15a
144.957	1.11545	0.753444	1.48046	0.13875	0.999984	Map2
6.93819	3.83676	2.59297	1.47968	0.138959	0.999984	Slc24a2
123.044	1.12269	0.759112	1.47896	0.139152	0.999984	Tcp11l2
360.701	-0.732083	0.495949	-1.47613	0.13991	0.999984	Sesn3
23.9828	-2.28346	1.54695	-1.4761	0.139916	0.999984	Lfng
30.9079	-2.05648	1.39319	-1.4761	0.139916	0.999984	Dnah9
182.26	1.0483	0.711045	1.4743	0.1404	0.999984	Gpatch4
44.4834	-1.7863	1.21165	-1.47428	0.140407	0.999984	Tcim
18.5883	-2.54588	1.72773	-1.47354	0.140607	0.999984	Ctsw
158.635	-0.990325	0.672892	-1.47174	0.14109	0.999984	Crlf1
31996.3	-0.481888	0.327805	-1.47005	0.141549	0.999984	mt-Cytb
259.494	-0.904049	0.615209	-1.4695	0.141697	0.999984	Mab21l4
6.6462	-4.37163	2.9764	-1.46876	0.141897	0.999984	Gm867
14.2255	-2.8989	1.97398	-1.46855	0.141954	0.999984	Nek5
588.933	0.7914	0.539794	1.46612	0.142617	0.999984	Sel1l
80.4636	1.19156	0.812886	1.46584	0.142691	0.999984	Atp8b1
65.8946	-1.37832	0.941148	-1.46451	0.143053	0.999984	Ckb
43.3023	-1.62749	1.11138	-1.46438	0.143089	0.999984	Cfap299
91.7072	-1.13777	0.77705	-1.46422	0.143134	0.999984	Cbr3
754.565	0.64198	0.438456	1.46418	0.143144	0.999984	Cert1
118.227	-1.06259	0.726268	-1.46308	0.143445	0.999984	Tubb2b
14.6475	-2.83808	1.94146	-1.46183	0.143789	0.999984	Gm15867
171.117	-0.896739	0.614757	-1.45869	0.144651	0.999984	Creb3l2
103.013	1.04825	0.719613	1.45669	0.145201	0.999984	Krtap17-1
19.2634	2.22251	1.52616	1.45628	0.145315	0.999984	Kcnh7
299.907	0.750598	0.515732	1.4554	0.145558	0.999984	Cask
2.93421	6.49536	4.46381	1.45512	0.145637	0.999984	A730036I17Rik
6.56504	3.84329	2.64138	1.45503	0.145661	0.999984	Ttk
17.3168	-2.65414	1.82416	-1.45499	0.145673	0.999984	Ak7
27326.2	-0.474614	0.32695	-1.45164	0.146601	0.999984	mt-Nd4
57.3134	-1.38393	0.953929	-1.45077	0.146845	0.999984	Tinag
12.9419	-2.96651	2.045	-1.45062	0.146886	0.999984	D630003M21Rik
703.742	0.60952	0.420274	1.45029	0.146977	0.999984	Crip1
11.9718	2.72376	1.87852	1.44995	0.147073	0.999984	Cd53
8.02745	3.77155	2.60307	1.44889	0.147369	0.999984	Krt14
1108.92	0.554638	0.382827	1.4488	0.147395	0.999984	Selenop
3.14252	6.05838	4.18676	1.44703	0.147888	0.999984	Gm30146
26.8055	-1.99571	1.37953	-1.44666	0.147992	0.999984	Fhod3
532.359	0.649352	0.448922	1.44647	0.148046	0.999984	Ppl
876.053	-0.674886	0.466877	-1.44553	0.148308	0.999984	Tnip3
7.09316	-4.19692	2.90721	-1.44362	0.148845	0.999984	Ccdc187
98.4466	-1.09471	0.758335	-1.44358	0.148858	0.999984	Zfp407
2.87202	6.49295	4.49881	1.44326	0.148947	0.999984	Panx3
478.99	-0.759279	0.526372	-1.44248	0.149168	0.999984	Rdh10
5.33074	4.52929	3.14137	1.44182	0.149353	0.999984	Bcas1os2
104.905	1.06073	0.735778	1.44164	0.149405	0.999984	Rbm14
612.753	0.656516	0.455428	1.44154	0.149434	0.999984	Rabgap1l
426.299	0.667169	0.462841	1.44146	0.149453	0.999984	Pof1b
3.08033	6.06331	4.21317	1.43913	0.150113	0.999984	1700040L08Rik
73.9169	-3.2959	2.2916	-1.43825	0.150364	0.999984	Loxl2
114.326	1.0087	0.704285	1.43223	0.152078	0.999984	Dhrs7
2.80983	6.49049	4.53546	1.43106	0.152414	0.999984	Clec4a3
2.80983	6.49049	4.53546	1.43106	0.152414	0.999984	Olfr506
6.03661	4.13319	2.89162	1.42937	0.152899	0.999984	Sez6l
957.007	0.580525	0.406783	1.42711	0.153548	0.999984	Mia2
363.868	-0.710201	0.497796	-1.42669	0.153669	0.999984	Pea15a
274.692	0.739005	0.518354	1.42568	0.153962	0.999984	Ftl1-ps1
21.0646	2.07583	1.45748	1.42426	0.15437	0.999984	Zfp992
82.9551	-1.16256	0.816407	-1.42399	0.154449	0.999984	Ephb4
796.101	0.56452	0.396507	1.42373	0.154524	0.999984	Slc6a14
1351.11	0.526186	0.369695	1.4233	0.15465	0.999984	Clip1
79.4881	1.25203	0.879872	1.42297	0.154745	0.999984	6230400D17Rik
2.95594	6.07333	4.26862	1.42278	0.154799	0.999984	Gm14207
122.037	1.10291	0.775324	1.42252	0.154875	0.999984	Slc7a5
289.49	-0.731829	0.515058	-1.42087	0.155355	0.999984	Mthfd1
3563.39	0.480725	0.339145	1.41746	0.156348	0.999984	Ezr
240.305	2.37318	1.67444	1.4173	0.156396	0.999984	Cox6a2
39.5742	-1.79289	1.26517	-1.41711	0.15645	0.999984	Nfe2l3
10.8525	3.11325	2.20021	1.41498	0.157075	0.999984	Gm53
2.89375	6.07834	4.2973	1.41445	0.157229	0.999984	Tgm5
105.153	-1.1	0.778088	-1.41373	0.157442	0.999984	Stox2
75.0858	-1.23594	0.874331	-1.41359	0.157484	0.999984	Mllt11
25.2135	2.05293	1.45238	1.4135	0.157509	0.999984	Alpl
143.6	-0.953602	0.675183	-1.41236	0.157844	0.999984	Gstm2
7.30527	-3.70921	2.6265	-1.41222	0.157884	0.999984	1200007C13Rik
933.896	-0.636249	0.450949	-1.41091	0.158271	0.999984	Pdgfa
554.057	0.623008	0.442105	1.40918	0.158781	0.999984	Akr1b8
25.2275	-2.13816	1.5183	-1.40826	0.159055	0.999984	Cdhr3
11.5464	8.39864	5.96788	1.40731	0.159336	0.999984	4930547E08Rik
2.88117	6.3246	4.49763	1.40621	0.159663	0.999984	Gm20465
2.88117	6.3246	4.49763	1.40621	0.159663	0.999984	Gm50271
2.88117	6.3246	4.49763	1.40621	0.159663	0.999984	Vmn1r60
2.88117	6.3246	4.49763	1.40621	0.159663	0.999984	Gm50143
2.83156	6.0835	4.32751	1.40577	0.159792	0.999984	Gm16239
6.63981	3.73304	2.65781	1.40455	0.160154	0.999984	Gm43445
6719.3	0.467015	0.332582	1.40421	0.160256	0.999984	Fth1
185.948	-0.83343	0.59423	-1.40254	0.160755	0.999984	Tfdp2
4.86451	4.86867	3.47449	1.40126	0.161136	0.999984	Guca2b
9.32711	-3.70365	2.64475	-1.40038	0.1614	0.999984	Cd177
54.6694	-1.46823	1.04894	-1.39973	0.161595	0.999984	Trim30d
452.005	0.623909	0.4458	1.39953	0.161655	0.999984	Elovl7
49.5089	-1.44901	1.03587	-1.39883	0.161863	0.999984	A330040F15Rik
185.574	-0.901469	0.644565	-1.39857	0.161942	0.999984	Plbd2
207.909	-0.837181	0.59903	-1.39756	0.162245	0.999984	Mob3b
2.76937	6.08873	4.35892	1.39684	0.16246	0.999984	1700023F02Rik
6.51542	3.73571	2.67449	1.39679	0.162476	0.999984	Deup1
29.2371	-1.97951	1.41738	-1.3966	0.162535	0.999984	AU040972
14.8027	3.09546	2.2175	1.39593	0.162736	0.999984	Gucy2c
8.85621	3.23171	2.31726	1.39463	0.163128	0.999984	Gm41333
66.9634	-1.26455	0.907114	-1.39404	0.163306	0.999984	Ttyh3
10.572	3.18576	2.28656	1.39325	0.163543	0.999984	4930474H20Rik
110.045	-1.02158	0.733563	-1.39262	0.163734	0.999984	Tnc
500.479	0.635036	0.456098	1.39232	0.163825	0.999984	Mid1ip1
360.419	-0.667363	0.479631	-1.39141	0.164102	0.999984	Rhoq
472.978	-0.619791	0.445466	-1.39133	0.164125	0.999984	Lgals1
28.8746	1.82911	1.31577	1.39015	0.164484	0.999984	ENSMUSG00000120990
12.1646	2.9126	2.0958	1.38973	0.16461	0.999984	Cybb
233.868	-0.858775	0.618749	-1.38792	0.165161	0.999984	Inava
2.70718	6.09418	4.3924	1.38744	0.165309	0.999984	A730009L09Rik
2.70718	6.09418	4.3924	1.38744	0.165309	0.999984	1700096J18Rik
10.145	8.27964	5.96956	1.38698	0.165449	0.999984	Cxcr1
79.6895	1.27196	0.917339	1.38658	0.16557	0.999984	Stx19
24.6736	-2.11514	1.53126	-1.38131	0.167184	0.999984	Lrriq1
867.788	0.56228	0.407099	1.38119	0.167221	0.999984	Hectd1
18.8719	-2.3719	1.71844	-1.38026	0.167506	0.999984	Syngap1
8.04468	3.50728	2.54199	1.37974	0.167667	0.999984	Tmem52
503.236	0.654199	0.474652	1.37827	0.16812	0.999984	Hspa4l
258.692	0.767009	0.556599	1.37803	0.168194	0.999984	Ids
12.4099	2.7055	1.96392	1.3776	0.168327	0.999984	Pole2
2.64498	6.09994	4.42877	1.37734	0.168406	0.999984	Olfr57
2.64498	6.09994	4.42877	1.37734	0.168406	0.999984	S100a8
107.691	1.04784	0.762392	1.37442	0.169312	0.999984	Usp31
8.41976	-3.42619	2.49548	-1.37296	0.169766	0.999984	Reg3g
6.14227	3.74383	2.72764	1.37256	0.16989	0.999984	Gm47849
203.39	-0.834863	0.608398	-1.37223	0.169992	0.999984	Itpr3
197.397	-0.801189	0.583908	-1.37212	0.170027	0.999984	ENSMUSG00000121137
163.04	-0.962908	0.701915	-1.37183	0.170116	0.999984	Irgm1
19.8846	2.17867	1.58859	1.37145	0.170235	0.999984	Tex11
815.959	-0.583487	0.425581	-1.37104	0.170363	0.999984	ENSMUSG00000120992
18.4058	-2.49191	1.81817	-1.37056	0.170511	0.999984	Col1a2
129.261	-0.97727	0.713181	-1.3703	0.170594	0.999984	Sp100
310.403	0.688652	0.503123	1.36875	0.171076	0.999984	Tom1l1
9.95013	3.19515	2.33489	1.36843	0.171176	0.999984	Gm49766
957.78	-0.541094	0.396147	-1.36589	0.171972	0.999984	Serpinh1
4.95758	4.56392	3.35057	1.36213	0.173156	0.999984	Gm12580
288.625	-0.843309	0.621444	-1.35702	0.174776	0.999984	Cp
159.531	-0.853183	0.628849	-1.35674	0.174865	0.999984	Col18a1
560.122	-0.591173	0.436328	-1.35488	0.175456	0.999984	ENSMUSG00000121141
9.30414	3.14548	2.32177	1.35478	0.175489	0.999984	Bpifc
695.746	0.56133	0.414456	1.35438	0.175616	0.999984	Rfk
15.3087	-2.54476	1.88132	-1.35265	0.176168	0.999984	Ccdc170
25.2073	-2.0426	1.51085	-1.35196	0.17639	0.999984	Igfbp5
159.66	0.823246	0.609082	1.35162	0.176497	0.999984	Ptgr1
9.32421	8.07039	5.97285	1.35118	0.176638	0.999984	4930533B01Rik
9.32421	8.07039	5.97285	1.35118	0.176638	0.999984	Gucy2f
490.207	-0.624052	0.462225	-1.35011	0.176982	0.999984	Ralb
1447.52	-0.506667	0.375372	-1.34977	0.177088	0.999984	Sox4
111.051	-0.96632	0.716017	-1.34958	0.177152	0.999984	Cmip
204.136	-0.820992	0.608384	-1.34946	0.177188	0.999984	Tnfrsf1b
3276.39	0.507109	0.376068	1.34845	0.177514	0.999984	Sftpd
330.371	0.653799	0.48589	1.34557	0.178441	0.999984	Frk
672.436	-0.55839	0.415029	-1.34542	0.178488	0.999984	Zbtb20
14.5125	2.61747	1.9464	1.34477	0.178698	0.999984	Fcer1g
143.958	-0.883413	0.65695	-1.34472	0.178716	0.999984	Eda2r
209.455	-0.789531	0.587672	-1.34349	0.179114	0.999984	Hspg2
29.8743	1.63962	1.22094	1.34292	0.179298	0.999984	Elovl6
59.0453	-1.38655	1.03308	-1.34215	0.179546	0.999984	Igtp
8.99317	3.15112	2.34797	1.34206	0.179577	0.999984	Astn1
621.655	0.558337	0.416198	1.34152	0.179752	0.999984	Atf3
18.9467	2.05347	1.53116	1.34112	0.179881	0.999984	Gm13270
85.0942	1.04493	0.780331	1.33908	0.180544	0.999984	Srbd1
214.1	-0.750444	0.560635	-1.33856	0.180714	0.999984	Abca1
245.657	-0.724188	0.541763	-1.33673	0.181312	0.999984	AI506816
122.674	-1.01855	0.762036	-1.33662	0.181347	0.999984	Lif
18.4355	2.25229	1.68568	1.33613	0.181507	0.999984	Slc4a10
4.28032	4.59681	3.44786	1.33324	0.182454	0.999984	Muc2
11.2252	2.80051	2.10134	1.33272	0.182622	0.999984	Gm49969
18.2064	2.0482	1.53757	1.3321	0.182826	0.999984	4930412B13Rik
4928.72	-0.474632	0.356317	-1.33205	0.182844	0.999984	Gprc5a
8.74234	-3.27896	2.46322	-1.33117	0.183132	0.999984	Dgkk
11117.5	-0.435977	0.327745	-1.33023	0.183441	0.999984	mt-Co3
136.586	-0.886075	0.666673	-1.3291	0.183815	0.999984	Ptk7
90.0767	1.0115	0.762113	1.32723	0.184432	0.999984	Entpd2
6.61196	3.62553	2.73331	1.32643	0.184698	0.999984	Gzme
37.4442	1.47269	1.11074	1.32586	0.184886	0.999984	Gsto2
4.21813	4.59516	3.46591	1.32582	0.1849	0.999984	F7
920.266	0.515653	0.388989	1.32562	0.184964	0.999984	Golga4
7.03399	4.07928	3.08198	1.32359	0.185638	0.999984	Gm10660
7.03399	4.07928	3.08198	1.32359	0.185638	0.999984	Tnnt3
2.44925	6.31925	4.77624	1.32306	0.185815	0.999984	Csf2rb2
5.70119	3.90154	2.95047	1.32235	0.186053	0.999984	C2cd6
69.6745	3.38142	2.55785	1.32198	0.186175	0.999984	Gm16004
130.049	0.955224	0.723359	1.32054	0.186655	0.999984	Gnai1
2361.73	-0.538664	0.40817	-1.31971	0.186933	0.999984	Sat1
908.326	0.544225	0.412658	1.31883	0.187226	0.999984	Adss
227.412	0.713616	0.541103	1.31882	0.18723	0.999984	Man1a
160.095	-0.850635	0.645506	-1.31778	0.187577	0.999984	Plekha2
1517.09	0.479293	0.363781	1.31753	0.187661	0.999984	Mal
521.394	0.646652	0.49108	1.3168	0.187907	0.999984	Ero1a
400.264	-0.713025	0.54155	-1.31664	0.18796	0.999984	Itgb4
7.57876	3.11069	2.36384	1.31595	0.188192	0.999984	Zkscan4
314.978	-0.662481	0.50362	-1.31544	0.188363	0.999984	Nrp1
19.5376	1.97513	1.50151	1.31543	0.188365	0.999984	Asb11
969.494	0.526338	0.400348	1.3147	0.18861	0.999984	Atp1a1
357.381	0.621632	0.472969	1.31432	0.188739	0.999984	Bmp4
56.2762	-1.26505	0.962887	-1.31381	0.188911	0.999984	Grip1
254.52	-0.762271	0.580294	-1.31359	0.188983	0.999984	Mfhas1
485.763	-0.597924	0.455358	-1.31308	0.189155	0.999984	Mecom
8.30906	3.16378	2.41083	1.31232	0.189413	0.999984	Ptprv
109.767	0.978211	0.747163	1.30923	0.190455	0.999984	Mitf
2.68544	6.4665	4.94499	1.30769	0.19098	0.999984	Siglecf
33.8264	-1.61269	1.23427	-1.3066	0.19135	0.999984	Hck
154.546	-0.828172	0.63473	-1.30476	0.191974	0.999984	Vsig2
299.432	-0.749693	0.574859	-1.30413	0.192188	0.999984	Rgs4
8.08276	2.97399	2.28426	1.30195	0.192935	0.999984	Aqp3
13.0787	-2.65278	2.03851	-1.30134	0.193144	0.999984	Pcdh7
12.8588	2.37531	1.82603	1.30081	0.193325	0.999984	Tppp
113.765	0.932512	0.717234	1.30015	0.193549	0.999984	Atp10d
396.514	0.610625	0.470552	1.29768	0.194398	0.999984	Rapgef6
2124.44	-0.488904	0.377858	-1.29388	0.195706	0.999984	Spint2
4.78044	-4.36965	3.3772	-1.29387	0.195712	0.999984	Nr6a1os
2.58279	6.12902	4.73828	1.29351	0.195835	0.999984	Gm20501
2.58279	6.12902	4.73828	1.29351	0.195835	0.999984	Gm38562
2.58279	6.12902	4.73828	1.29351	0.195835	0.999984	Olfr156
2.58279	6.12902	4.73828	1.29351	0.195835	0.999984	Pcdhb16
2.58279	6.12902	4.73828	1.29351	0.195835	0.999984	Trim43b
2.58279	6.12902	4.73828	1.29351	0.195835	0.999984	Zfp989
64.7069	1.13648	0.879097	1.29278	0.196086	0.999984	Bace2
259.713	0.773214	0.599351	1.29009	0.197021	0.999984	Asns
130.362	0.973993	0.755284	1.28957	0.197199	0.999984	Tst
300.598	-0.655297	0.509016	-1.28738	0.197961	0.999984	Parp3
7.84011	3.02034	2.34671	1.28705	0.198075	0.999984	Tmem147os
48.1221	1.32106	1.02647	1.28699	0.198098	0.999984	Adtrp
30.191	1.59864	1.24223	1.28692	0.198124	0.999984	Bmp6
44.3617	4.91693	3.82089	1.28685	0.198145	0.999984	Ccl6
4.31463	4.17967	3.248	1.28684	0.198149	0.999984	Zfp981
17.313	2.28218	1.77432	1.28623	0.198364	0.999984	Gm24474
5424.86	0.448948	0.349066	1.28614	0.198394	0.999984	Ftl1
29.8499	1.57304	1.22327	1.28593	0.198468	0.999984	ENSMUSG00000121059
1211.33	-0.488956	0.38038	-1.28544	0.198638	0.999984	Ctnnd1
1843.78	-0.460245	0.358057	-1.28539	0.198654	0.999984	Ccnd2
138.381	-0.909692	0.707754	-1.28532	0.19868	0.999984	Chst15
11.3622	2.74249	2.13665	1.28355	0.199301	0.999984	Myoz3
601.451	-0.561929	0.438098	-1.28266	0.199612	0.999984	Pfdn1
507.651	0.557592	0.435024	1.28175	0.199931	0.999984	Lrrfip2
560.003	0.566392	0.441923	1.28165	0.199964	0.999984	Acsl5
10.1177	-2.89519	2.26099	-1.2805	0.20037	0.999984	Col23a1
28.6499	1.63179	1.27449	1.28035	0.200423	0.999984	Lratd1
4.90797	4.44566	3.4735	1.27988	0.200587	0.999984	Celf3
93.4889	-1.0027	0.784096	-1.27879	0.20097	0.999984	Man1c1
85.1101	1.2207	0.955573	1.27745	0.201443	0.999984	Tenm4
17.4571	-2.2514	1.76261	-1.27731	0.201492	0.999984	Ptprn2
33.1067	-1.72524	1.35223	-1.27585	0.202009	0.999984	Ddx60
4.84578	4.44796	3.48785	1.27527	0.202213	0.999984	Agxt2
4.84578	4.44796	3.48785	1.27527	0.202213	0.999984	Gm10451
4.84578	4.44796	3.48785	1.27527	0.202213	0.999984	Gm534
49.6332	-1.32047	1.03568	-1.27497	0.202318	0.999984	Pdcd4
19.8887	1.99235	1.56278	1.27488	0.202351	0.999984	Ccl9
62.5232	-1.21977	0.958506	-1.27257	0.20317	0.999984	Gjb3
345.869	-0.646978	0.508589	-1.2721	0.203337	0.999984	Gas6
4.78358	4.45034	3.50292	1.27047	0.203918	0.999984	Gm16701
255.544	-0.693853	0.546463	-1.26972	0.204185	0.999984	Ankrd1
44.4551	-1.36991	1.07895	-1.26967	0.204202	0.999984	Zfp651
152.091	-0.816742	0.643379	-1.26946	0.204278	0.999984	Suclg2
1414.64	0.469993	0.370735	1.26773	0.204894	0.999984	Ddx3x
11.7204	2.68373	2.11754	1.26738	0.20502	0.999984	Gsdma2
674.119	-0.521413	0.412228	-1.26487	0.20592	0.999984	Rin2
199.38	-0.807102	0.63828	-1.26449	0.206053	0.999984	H6pd
545.274	0.561155	0.444089	1.26361	0.206371	0.999984	Azin1
301.383	-0.64462	0.510228	-1.26339	0.206447	0.999984	Fundc2
78.3891	-1.1452	0.907273	-1.26224	0.206863	0.999984	Serf1
5.40854	3.64776	2.8902	1.26211	0.206909	0.999984	Gm648
679.264	-0.620485	0.491963	-1.26124	0.207222	0.999984	9930111J21Rik2
117.937	1.01381	0.805095	1.25924	0.207944	0.999984	Tmem131l
2021.08	-0.448036	0.355991	-1.25856	0.208189	0.999984	Tle5
503.877	0.557397	0.442889	1.25855	0.208194	0.999984	Cdk2ap2
44.9212	1.40096	1.11334	1.25834	0.20827	0.999984	Bcl2l14
77.4118	-1.15036	0.914367	-1.2581	0.208356	0.999984	2610307P16Rik
227.787	0.70162	0.558098	1.25716	0.208695	0.999984	Ppil4
100.372	-1.0007	0.796002	-1.25716	0.208696	0.999984	Psmb10
29.4706	1.55035	1.23465	1.2557	0.209225	0.999984	Olfr920
769.065	0.502173	0.40003	1.25534	0.209355	0.999984	Chp1
376.381	0.589436	0.469599	1.25519	0.20941	0.999984	Soat1
56.709	1.19241	0.950488	1.25453	0.20965	0.999984	Kcne2
172.754	0.756197	0.602786	1.2545	0.209659	0.999984	Slc43a2
12.3279	-2.87488	2.29259	-1.25399	0.209846	0.999984	Zbbx
7240.01	-0.468507	0.373656	-1.25385	0.209898	0.999984	B2m
15.084	2.28375	1.82258	1.25304	0.210193	0.999984	2310043O21Rik
275.258	-1.83583	1.46583	-1.25242	0.210418	0.999984	Cnn3
46.3467	1.30281	1.04034	1.25229	0.210464	0.999984	Gem
31.4894	-1.72569	1.3786	-1.25177	0.210654	0.999984	Spag17
30.7417	-1.60865	1.28883	-1.24815	0.211977	0.999984	Dll1
260.576	0.646581	0.518264	1.24759	0.212181	0.999984	Il13ra1
8.47152	2.77889	2.22777	1.24739	0.212255	0.999984	E330021D16Rik
76.0433	-1.20345	0.965014	-1.24708	0.212368	0.999984	Fhl3
7.31192	-3.27483	2.6284	-1.24594	0.212786	0.999984	4930562C15Rik
22.0863	1.95459	1.56908	1.24569	0.212877	0.999984	Mis18bp1
325.556	0.67162	0.53935	1.24524	0.213044	0.999984	Togaram1
383.457	-0.620676	0.499388	-1.24287	0.213914	0.999984	Fam3c
564.517	-0.533381	0.429554	-1.24171	0.214343	0.999984	Camk2n1
290.759	-0.659871	0.531532	-1.24145	0.214439	0.999984	Smad7
29.0971	1.55047	1.24892	1.24145	0.214441	0.999984	Wfdc1
11.0668	2.60978	2.10223	1.24143	0.214446	0.999984	Fga
258.52	-0.65405	0.527554	-1.23978	0.215057	0.999984	Prmt1
77.6323	-1.03043	0.832901	-1.23715	0.21603	0.999984	Gria3
396.024	-0.580064	0.468951	-1.23694	0.21611	0.999984	Tns1
196.648	-0.725808	0.586943	-1.23659	0.216239	0.999984	Rsrc1
7.04115	3.13947	2.53897	1.23651	0.216267	0.999984	Cabyr
435.921	0.603935	0.488461	1.2364	0.216309	0.999984	Wsb2
18.2816	2.1959	1.77713	1.23564	0.216591	0.999984	Cd34
77.6854	1.05408	0.853187	1.23547	0.216657	0.999984	Ndufaf7
4.92701	3.58575	2.90236	1.23546	0.216659	0.999984	1700016C15Rik
424.096	0.577357	0.467769	1.23428	0.2171	0.999984	Id2
117.788	0.928105	0.751984	1.23421	0.217125	0.999984	Stard13
8.0108	-3.07455	2.49403	-1.23276	0.217664	0.999984	5730522E02Rik
268.823	0.637919	0.517623	1.2324	0.217799	0.999984	Mpzl3
534.802	0.566064	0.459322	1.23239	0.217803	0.999984	Sltm
28.3604	1.56279	1.26978	1.23076	0.218414	0.999984	Abcb1a
5.25327	3.95733	3.21647	1.23033	0.218573	0.999984	Cd22
44.2575	1.51171	1.23024	1.22879	0.219152	0.999984	Ecsit
774.21	0.490088	0.399214	1.22763	0.219585	0.999984	Rpl10
33.8441	-1.64607	1.34125	-1.22727	0.219721	0.999984	Cxcl1
133.381	-0.906542	0.739161	-1.22645	0.22003	0.999984	Glipr2
355.508	-0.587567	0.479341	-1.22578	0.220281	0.999984	Ssx2ip
78.131	1.02319	0.835574	1.22454	0.220748	0.999984	Paxx
8.72945	2.67654	2.18708	1.2238	0.221029	0.999984	Zfyve28
11.6085	2.37962	1.94465	1.22367	0.221076	0.999984	Cdca2
1193.92	-2.1072	1.72338	-1.22271	0.221439	0.999984	Basp1
10.4082	2.55161	2.08857	1.2217	0.221821	0.999984	Cyp7b1
48.1952	-1.33837	1.0957	-1.22148	0.221905	0.999984	Shkbp1
806.698	-0.520777	0.426415	-1.22129	0.221976	0.999984	Fndc3b
161.227	0.765319	0.626728	1.22113	0.222035	0.999984	Slc39a10
27.8157	1.6055	1.31532	1.22062	0.222231	0.999984	Csmd3
487.219	0.589686	0.48333	1.22005	0.222446	0.999984	Eif2s3x
29.841	1.49172	1.22474	1.21799	0.22323	0.999984	Smim6
92.6141	0.916175	0.752226	1.21795	0.223242	0.999984	Lss
2.48699	5.79692	4.76026	1.21777	0.22331	0.999984	Clps
2.28783	5.97171	4.90836	1.21664	0.223741	0.999984	Insm1
9.04344	2.59446	2.13443	1.21553	0.224164	0.999984	BC026513
819.74	-0.552077	0.454246	-1.21537	0.224225	0.999984	Junb
298.787	-0.7207	0.593333	-1.21466	0.224495	0.999984	Ptp4a3
44.8512	-1.3636	1.12276	-1.2145	0.224556	0.999984	Ankrd13b
2.84414	5.68279	4.68169	1.21383	0.224812	0.999984	H3c13
5.73208	3.51586	2.89899	1.21279	0.225211	0.999984	Myl1
161.573	-0.749901	0.618393	-1.21266	0.22526	0.999984	Dnpep
53.8697	-1.28027	1.05801	-1.21007	0.226252	0.999984	Plscr2
507.814	-0.531046	0.438964	-1.20977	0.226368	0.999984	Ski
32.2344	1.48154	1.22546	1.20897	0.226675	0.999984	Cdca8
469.002	-0.5836	0.483031	-1.20821	0.226968	0.999984	Dusp6
2.78194	5.69	4.7174	1.20617	0.22775	0.999984	Actc1
2.78194	5.69	4.7174	1.20617	0.22775	0.999984	ENSMUSG00000120423
2.78194	5.69	4.7174	1.20617	0.22775	0.999984	Gm31831
281.603	-0.621537	0.515566	-1.20554	0.227994	0.999984	Enpp5
166.42	0.728608	0.604406	1.2055	0.228012	0.999984	Slc16a1
783.381	0.496011	0.411951	1.20405	0.228569	0.999984	Esyt2
7.13115	-3.19409	2.65342	-1.20376	0.228681	0.999984	Erich3
17.8357	2.21009	1.83718	1.20298	0.228984	0.999984	Dtl
468.435	0.546347	0.454311	1.20258	0.229138	0.999984	Ankhd1
433.781	0.565507	0.470264	1.20253	0.229158	0.999984	Cxcl17
62.7269	-1.10132	0.916342	-1.20187	0.229415	0.999984	Celf4
5.5455	3.52181	2.93034	1.20184	0.229425	0.999984	Marchf11
112.112	-0.909405	0.756704	-1.2018	0.229442	0.999984	Gtf2ird1
4718.2	-0.418565	0.348283	-1.2018	0.229443	0.999984	Cldn18
221.787	0.663678	0.552257	1.20176	0.229458	0.999984	Samd8
10.8591	-2.64661	2.20274	-1.20151	0.229553	0.999984	Mak
442.791	0.544961	0.453639	1.20131	0.229631	0.999984	Ppp3r1
270.14	0.745984	0.621182	1.20091	0.229786	0.999984	Creld2
849.363	-0.475741	0.396661	-1.19936	0.230386	0.999984	Calu
15.0164	2.08445	1.74256	1.1962	0.231617	0.999984	Gm36266
8.46164	2.83897	2.37417	1.19577	0.231785	0.999984	Angptl8
1728.28	-0.429414	0.359154	-1.19563	0.231842	0.999984	Cd151
230.251	-0.715052	0.598106	-1.19553	0.231881	0.999984	Shisa4
5.42112	3.52587	2.95218	1.19433	0.23235	0.999984	H2-Bl
29.526	1.52725	1.28047	1.19273	0.232975	0.999984	Stard8
14810.8	-0.415488	0.348483	-1.19228	0.233152	0.999984	Actg1
6.98199	2.93696	2.46378	1.19206	0.233239	0.999984	Gm21057
17.6727	-2.09076	1.75493	-1.19136	0.233513	0.999984	Wdr66
2.16345	5.96725	5.013	1.19035	0.233907	0.999984	Gm19757
429.395	-0.591433	0.496992	-1.19003	0.234036	0.999984	Ptprk
4341.71	-0.400676	0.336871	-1.1894	0.234281	0.999984	Krt18
27.1638	-1.63444	1.37453	-1.18909	0.234404	0.999984	Rgs22
150.618	0.841903	0.708183	1.18882	0.23451	0.999984	Rapgef5
86.2569	-0.939165	0.790419	-1.18819	0.23476	0.999984	Nuak2
556.947	-0.517149	0.435261	-1.18813	0.234781	0.999984	Serpine2
3918.93	0.419656	0.35341	1.18745	0.235051	0.999984	Ahnak
11.8413	2.43016	2.04719	1.18707	0.235201	0.999984	Gm49067
3.89186	4.01316	3.38093	1.187	0.235228	0.999984	Traf3ip3
265.414	0.615002	0.518263	1.18666	0.235362	0.999984	Pls1
5.29674	3.52999	2.97494	1.18658	0.235394	0.999984	Car3
9.53452	2.63555	2.22123	1.18653	0.235415	0.999984	Rptoros
368.824	0.642055	0.541327	1.18608	0.235592	0.999984	Rnase4
33.9211	1.38345	1.16709	1.18539	0.235865	0.999984	Galm
80.9687	-0.995693	0.840044	-1.18529	0.235904	0.999984	Pitpnc1
74.0947	-1.09431	0.923514	-1.18494	0.236043	0.999984	Timm10b
149.795	0.739787	0.624529	1.18455	0.236194	0.999984	Usp36
12.3762	-2.45139	2.07213	-1.18303	0.236798	0.999984	Mrc2
2.59537	5.71203	4.83255	1.18199	0.237209	0.999984	Gm525
2.59537	5.71203	4.83255	1.18199	0.237209	0.999984	Olfr1062
19.7707	-1.98663	1.68103	-1.1818	0.237286	0.999984	Ptgs2os2
164.591	0.735342	0.62272	1.18086	0.23766	0.999984	Acot2
1789.12	-0.457995	0.388087	-1.18013	0.237947	0.999984	Vmp1
30619.9	-0.381615	0.323426	-1.17991	0.238034	0.999984	mt-Co2
200.668	-0.675008	0.572216	-1.17964	0.238144	0.999984	Arl2
356.9	0.562696	0.477052	1.17953	0.238188	0.999984	Fdx1
25.9839	-1.75406	1.4876	-1.17912	0.23835	0.999984	Cfap44
527.673	0.553233	0.469797	1.1776	0.238956	0.999984	Tkt
60.4379	-1.13723	0.965979	-1.17728	0.239083	0.999984	Ifit1bl1
184.715	0.694819	0.590313	1.17704	0.239181	0.999984	Crybg3
2.10126	5.96499	5.06894	1.17677	0.239287	0.999984	Ppp1r3a
2.10126	5.96499	5.06894	1.17677	0.239287	0.999984	Cd70
65.3144	-1.08009	0.917915	-1.17668	0.239325	0.999984	Mex3a
73.0104	0.985676	0.83836	1.17572	0.239707	0.999984	Tsr2
391.852	-0.547905	0.466315	-1.17497	0.240008	0.999984	Acot7
12.2923	2.3293	1.98245	1.17496	0.24001	0.999984	2810404M03Rik
24.4855	-1.78773	1.52202	-1.17457	0.240165	0.999984	Zfp606
361.827	-0.646438	0.550625	-1.17401	0.240392	0.999984	ENSMUSG00000121069
2.53318	5.71952	4.87394	1.17349	0.240599	0.999984	Nkpd1
2.53318	5.71952	4.87394	1.17349	0.240599	0.999984	Smco3
5.11016	3.5368	3.01399	1.17346	0.240611	0.999984	Wdr88
30.4405	1.47803	1.25979	1.17323	0.240703	0.999984	Neu3
16.4307	-2.12768	1.81416	-1.17282	0.240869	0.999984	Gm4258
143.748	-0.765699	0.653461	-1.17176	0.241294	0.999984	Firre
4.83767	-3.94089	3.36445	-1.17133	0.241465	0.999984	Gm42722
139.635	0.82482	0.705155	1.1697	0.242122	0.999984	Psat1
256.551	-0.654742	0.55976	-1.16968	0.242129	0.999984	Lrrk1
26.4627	1.60243	1.37021	1.16948	0.24221	0.999984	Ace2
94.7671	-0.891399	0.762272	-1.1694	0.242244	0.999984	Nectin1
12.7779	2.12431	1.81756	1.16877	0.242496	0.999984	Bank1
73.2919	1.02784	0.879562	1.16858	0.242573	0.999984	Pmvk
5.65512	-3.38148	2.89432	-1.16832	0.24268	0.999984	Ncs1
208.5	0.674438	0.577283	1.1683	0.242687	0.999984	Sytl2
250.828	-0.644088	0.552427	-1.16592	0.243646	0.999984	Tap1
13.4127	2.12718	1.82487	1.16566	0.243752	0.999984	Cacng2
59.8113	1.07082	0.919331	1.16478	0.244107	0.999984	Tmem97
2.47098	5.72709	4.91707	1.16474	0.244125	0.999984	2010310C07Rik
2.47098	5.72709	4.91707	1.16474	0.244125	0.999984	4930579H20Rik
2.47098	5.72709	4.91707	1.16474	0.244125	0.999984	AU016765
2.47098	5.72709	4.91707	1.16474	0.244125	0.999984	Cpa1
2.47098	5.72709	4.91707	1.16474	0.244125	0.999984	Gm14397
398.417	-0.602153	0.517662	-1.16322	0.244741	0.999984	Leprot
11.7543	-2.45832	2.11363	-1.16308	0.244796	0.999984	Apol9b
17.0208	-2.06189	1.77425	-1.16212	0.245188	0.999984	Apol9a
31.5312	1.49417	1.28859	1.15954	0.246236	0.999984	Pkib
36.9387	1.29248	1.11473	1.15946	0.24627	0.999984	Hebp1
4.71328	-3.94073	3.39916	-1.15932	0.246325	0.999984	Mtfp1
4.56643	3.46506	2.99153	1.15829	0.246746	0.999984	Otulinl
205.724	-0.748774	0.646455	-1.15828	0.246751	0.999984	Atg9b
246.694	-0.619266	0.534652	-1.15826	0.246758	0.999984	Cdk6
2330.17	0.417893	0.360869	1.15802	0.246856	0.999984	Slc12a2
809.697	-0.463473	0.400347	-1.15768	0.246995	0.999984	Tulp4
761.596	-0.524609	0.453224	-1.1575	0.247066	0.999984	Lama5
140.146	-0.754956	0.652319	-1.15734	0.247133	0.999984	Plekhg3
3.5809	4.02051	3.47479	1.15705	0.247251	0.999984	Pm20d2
93.8158	-0.884092	0.76468	-1.15616	0.247616	0.999984	Nradd
2.40879	5.7348	4.96233	1.15567	0.247817	0.999984	Ccdc121
2.40879	5.7348	4.96233	1.15567	0.247817	0.999984	D830005E20Rik
2.40879	5.7348	4.96233	1.15567	0.247817	0.999984	Defb22
2.40879	5.7348	4.96233	1.15567	0.247817	0.999984	Gcgr
2.40879	5.7348	4.96233	1.15567	0.247817	0.999984	Gm14252
2.40879	5.7348	4.96233	1.15567	0.247817	0.999984	Gm15247
2.40879	5.7348	4.96233	1.15567	0.247817	0.999984	Gm26995
2.40879	5.7348	4.96233	1.15567	0.247817	0.999984	Gm34078
2.40879	5.7348	4.96233	1.15567	0.247817	0.999984	Icam2
2.40879	5.7348	4.96233	1.15567	0.247817	0.999984	Nrn1l
2.40879	5.7348	4.96233	1.15567	0.247817	0.999984	Olfr1246
2.40879	5.7348	4.96233	1.15567	0.247817	0.999984	Upk3a
586.414	-0.49483	0.428322	-1.15528	0.247977	0.999984	Cbx6
25.1744	1.76799	1.53079	1.15495	0.24811	0.999984	Unc5d
15.9936	-2.10663	1.82454	-1.15461	0.248251	0.999984	Slc39a2
339.891	0.560048	0.485182	1.15431	0.248374	0.999984	Dnajb4
123.919	-0.829371	0.719407	-1.15285	0.248971	0.999984	Plb1
8.15141	2.83163	2.45666	1.15263	0.249061	0.999984	Kcnj6
2662.43	-0.408715	0.355057	-1.15112	0.249681	0.999984	Myh9
2534.61	0.405842	0.352631	1.1509	0.249774	0.999984	Wfdc2
182.541	-0.723607	0.629243	-1.14997	0.250158	0.999984	Rai1
12.6104	2.35111	2.04484	1.14978	0.250236	0.999984	Lypd1
5.18843	-3.76444	3.27522	-1.14937	0.250402	0.999984	Stra6
18.8472	-1.9932	1.73441	-1.14921	0.250469	0.999984	Plac9
184.675	0.680806	0.592441	1.14915	0.250492	0.999984	Clpx
727.81	-0.467315	0.406818	-1.14871	0.250676	0.999984	Cdc42bpg
81.8514	-0.991781	0.864184	-1.14765	0.251113	0.999984	Pla2g4a
872.354	0.470266	0.410291	1.14618	0.251722	0.999984	Klf5
298.046	0.570535	0.497818	1.14607	0.251766	0.999984	Tmem30b
2.3466	5.74294	5.01168	1.14591	0.251831	0.999984	4930474H06Rik
2.3466	5.74294	5.01168	1.14591	0.251831	0.999984	4930480M12Rik
2.3466	5.74294	5.01168	1.14591	0.251831	0.999984	Acsm4
2.3466	5.74294	5.01168	1.14591	0.251831	0.999984	BC048644
2.3466	5.74294	5.01168	1.14591	0.251831	0.999984	Csn1s2a
2.3466	5.74294	5.01168	1.14591	0.251831	0.999984	Gm14019
2.3466	5.74294	5.01168	1.14591	0.251831	0.999984	Gm14243
2.3466	5.74294	5.01168	1.14591	0.251831	0.999984	Gm14827
2.3466	5.74294	5.01168	1.14591	0.251831	0.999984	Gm1992
2.3466	5.74294	5.01168	1.14591	0.251831	0.999984	Gm28652
2.3466	5.74294	5.01168	1.14591	0.251831	0.999984	Gm30853
2.3466	5.74294	5.01168	1.14591	0.251831	0.999984	Gm32568
2.3466	5.74294	5.01168	1.14591	0.251831	0.999984	Gm38033
2.3466	5.74294	5.01168	1.14591	0.251831	0.999984	Gm47666
2.3466	5.74294	5.01168	1.14591	0.251831	0.999984	Gm50022
2.3466	5.74294	5.01168	1.14591	0.251831	0.999984	H2ac21
2.3466	5.74294	5.01168	1.14591	0.251831	0.999984	Olfr1341
2.3466	5.74294	5.01168	1.14591	0.251831	0.999984	Penk
2.3466	5.74294	5.01168	1.14591	0.251831	0.999984	Psg20
2.3466	5.74294	5.01168	1.14591	0.251831	0.999984	Spink8
2.3466	5.74294	5.01168	1.14591	0.251831	0.999984	Trim60
2.3466	5.74294	5.01168	1.14591	0.251831	0.999984	Vmn2r128
2.3466	5.74294	5.01168	1.14591	0.251831	0.999984	2310050C09Rik
2.3466	5.74294	5.01168	1.14591	0.251831	0.999984	4933434M16Rik
2.3466	5.74294	5.01168	1.14591	0.251831	0.999984	Olfr222
2.3466	5.74294	5.01168	1.14591	0.251831	0.999984	Olfr828
2.3466	5.74294	5.01168	1.14591	0.251831	0.999984	Gm32017
1060.36	-0.441694	0.385491	-1.1458	0.25188	0.999984	Dag1
9.38259	2.40077	2.09539	1.14574	0.251903	0.999984	Emilin2
76.1873	-1.00571	0.877906	-1.14558	0.251968	0.999984	Dapk2
8.62776	-2.77946	2.42681	-1.14532	0.252079	0.999984	Ankrd65
4.27213	-4.04702	3.53408	-1.14514	0.25215	0.999984	Lzts1
1517.1	-0.497134	0.434167	-1.14503	0.252197	0.999984	2200002D01Rik
3.45652	4.02355	3.51626	1.14427	0.252511	0.999984	ENSMUSG00000121399
85.8244	0.902484	0.789117	1.14366	0.252763	0.999984	Ralgds
4.90567	-3.8255	3.34705	-1.14295	0.253061	0.999984	Mgat3
17.1798	2.12185	1.85661	1.14286	0.253097	0.999984	3830408C21Rik
452.407	0.510546	0.446792	1.14269	0.253167	0.999984	Csgalnact2
72.5668	0.9526	0.833867	1.14239	0.253293	0.999984	Erlin1
100.326	-0.876718	0.767464	-1.14236	0.253306	0.999984	Sema3a
370.612	0.560261	0.490519	1.14218	0.253379	0.999984	Mpzl2
212.251	0.65294	0.571674	1.14215	0.25339	0.999984	Cdc42bpb
86.6569	-0.901851	0.791489	-1.13944	0.254522	0.999984	Bdnf
17.832	-1.85229	1.6264	-1.13889	0.254749	0.999984	Rnf225
35.7187	1.30342	1.14545	1.13792	0.255155	0.999984	Lypd6b
336.957	0.614558	0.540496	1.13703	0.255527	0.999984	Fbxo11
18.5309	-1.95097	1.71636	-1.13669	0.255669	0.999984	Pter
226.534	-0.769392	0.676889	-1.13666	0.255681	0.999984	Sulf2
21.8263	1.70588	1.50125	1.1363	0.25583	0.999984	Akap12
780.801	-0.45643	0.401947	-1.13555	0.256146	0.999984	Tpm2
135.608	0.814905	0.717773	1.13532	0.25624	0.999984	Exph5
1.91468	5.95806	5.25427	1.13395	0.256817	0.999984	ENSMUSG00000120124
1.91468	5.95806	5.25427	1.13395	0.256817	0.999984	Exoc1l
4.31766	3.46629	3.05712	1.13384	0.256862	0.999984	Mrgprf
159	-0.727703	0.642128	-1.13327	0.257102	0.999984	Traf4
36.838	-1.43451	1.26589	-1.13321	0.257127	0.999984	2310039L15Rik
263.974	0.594784	0.52504	1.13284	0.257283	0.999984	Ivns1abp
674.878	0.469526	0.414883	1.13171	0.257758	0.999984	Eps8l2
190.087	0.655107	0.578953	1.13154	0.257829	0.999984	Gnpnat1
26.1847	-1.556	1.37597	-1.13083	0.258125	0.999984	Arhgdig
34.7903	1.34206	1.18751	1.13015	0.258414	0.999984	Serpina10
687.449	-0.466775	0.413041	-1.13009	0.258438	0.999984	Vasp
279.679	-0.689586	0.611004	-1.12861	0.259061	0.999984	Hs6st1
359.014	0.540688	0.479121	1.1285	0.259109	0.999984	Pank3
197.601	0.701818	0.622281	1.12781	0.259398	0.999984	Rspry1
18.9702	-1.90935	1.69544	-1.12617	0.260093	0.999984	Mpdz
11.4291	-2.5351	2.25316	-1.12513	0.260533	0.999984	Col5a3
274.62	0.58741	0.522128	1.12503	0.260576	0.999984	Slc1a5
727.858	-0.464684	0.413158	-1.12471	0.260711	0.999984	Amotl2
1808.57	-0.4204	0.373991	-1.12409	0.260975	0.999984	Cadm1
107.67	0.808759	0.719479	1.12409	0.260975	0.999984	Mettl4
405.356	0.551818	0.491045	1.12376	0.261113	0.999984	Ntn4
235.429	-0.628766	0.560051	-1.12269	0.261567	0.999984	Mta2
5.74196	3.23315	2.88158	1.12201	0.261859	0.999984	BC035044
771.314	-1.25722	1.12057	-1.12194	0.261886	0.999984	Pdgfb
10.2476	2.49797	2.22662	1.12187	0.261919	0.999984	Il2rg
113.411	0.858118	0.765155	1.1215	0.262077	0.999984	Aldh6a1
977.568	-0.442345	0.39447	-1.12137	0.262132	0.999984	Jup
515.136	-0.490724	0.43775	-1.12101	0.262282	0.999984	Lpcat1
16.8865	1.79673	1.60446	1.11983	0.262786	0.999984	Zc3h12d
660.773	0.462762	0.413305	1.11966	0.262858	0.999984	Mapkapk2
514.324	-0.524381	0.468458	-1.11938	0.262979	0.999984	Cited2
142.701	-0.755239	0.674823	-1.11917	0.26307	0.999984	Fbxw9
12.6936	2.18722	1.95553	1.11848	0.263362	0.999984	Gm4610
1.85249	5.95562	5.32521	1.11838	0.263404	0.999984	Ifi207
1.85249	5.95562	5.32521	1.11838	0.263404	0.999984	Mmp27
1.85249	5.95562	5.32521	1.11838	0.263404	0.999984	Lyg1
1.85249	5.95562	5.32521	1.11838	0.263404	0.999984	Pip
268.434	0.58574	0.524348	1.11708	0.263959	0.999984	Krr1
15.2889	-2.08325	1.86582	-1.11653	0.264196	0.999984	Scgb3a1
30.4834	-1.44108	1.29102	-1.11623	0.264322	0.999984	Spata7
116.541	-2.08085	1.8652	-1.11562	0.264587	0.999984	Rsad2
160.768	0.682189	0.611714	1.11521	0.264761	0.999984	Dusp14
421.008	0.546867	0.490473	1.11498	0.26486	0.999984	Pno1
41.0155	-1.23868	1.11204	-1.11388	0.26533	0.999984	Pced1b
2.08868	6.10451	5.48457	1.11303	0.265695	0.999984	Rnase2b
2.08868	6.10451	5.48457	1.11303	0.265695	0.999984	Myf6
596.073	-0.472317	0.424381	-1.11296	0.265728	0.999984	Hnrnpl
20130.5	-0.363919	0.326996	-1.11292	0.265744	0.999984	mt-Nd1
178.557	-0.693298	0.623115	-1.11263	0.265866	0.999984	Hmgb3
746.558	-0.4623	0.415639	-1.11226	0.266025	0.999984	Nfic
23.6873	1.52294	1.37002	1.11162	0.266301	0.999984	4930481A15Rik
27.6008	-1.49413	1.3446	-1.11121	0.266478	0.999984	Immp2l
77.0227	-0.918214	0.827736	-1.10931	0.267298	0.999984	Celsr2
182.48	-0.677363	0.610756	-1.10906	0.267406	0.999984	Lrmda
949.951	1.24946	1.12674	1.10892	0.267465	0.999984	Cbr2
190.712	-0.649764	0.586164	-1.1085	0.267645	0.999984	Tex14
8.92518	2.56736	2.3165	1.10829	0.267737	0.999984	Aknad1
269.034	-1.66543	1.50321	-1.10792	0.267898	0.999984	Serpine1
14.0223	-2.18946	1.97734	-1.10727	0.268176	0.999984	Mycl
224.424	0.611755	0.553045	1.10616	0.268658	0.999984	Mmgt1
39.9085	1.19398	1.07945	1.1061	0.268684	0.999984	Paqr5
1132.36	-0.417797	0.377812	-1.10583	0.268799	0.999984	Ddx17
67.1005	1.01867	0.92173	1.10517	0.269087	0.999984	Ect2
31.9265	-1.38975	1.25768	-1.10501	0.269156	0.999984	Gm43305
7.77449	3.0443	2.75607	1.10458	0.269343	0.999984	Gm4566
173.452	-0.663854	0.601019	-1.10455	0.269356	0.999984	Pard3b
2667.89	-0.384121	0.347791	-1.10446	0.269393	0.999984	Ccnd1
135.445	-0.817649	0.740333	-1.10443	0.269405	0.999984	Orai2
72.8067	0.92017	0.834517	1.10264	0.270185	0.999984	Isca1
179.261	-0.659307	0.598081	-1.10237	0.270301	0.999984	Trim30a
7.72791	2.77706	2.52179	1.10122	0.2708	0.999984	Zfp773
28.0579	1.54653	1.40582	1.10009	0.271295	0.999984	Vav3
201.156	0.62249	0.565867	1.10006	0.271305	0.999984	Kdm6a
37.8971	-1.30754	1.18973	-1.09903	0.271756	0.999984	Spred3
68.6601	1.0752	0.978742	1.09855	0.271963	0.999984	Tbccd1
254.65	-0.617049	0.56173	-1.09848	0.271995	0.999984	Romo1
3.45994	4.09139	3.7256	1.09818	0.272125	0.999984	Rsf1os1
10.3128	2.43289	2.21756	1.0971	0.272596	0.999984	Tnfaip2
692.532	0.533344	0.4862	1.09696	0.272658	0.999984	Hspa1b
318.497	-0.55029	0.501673	-1.09691	0.272681	0.999984	Myl12b
3.25963	-4.32539	3.94592	-1.09617	0.273005	0.999984	Muc21
2477.88	-0.381284	0.348027	-1.09556	0.273271	0.999984	Pfn1
82.1382	1.02165	0.932875	1.09517	0.273444	0.999984	Rogdi
152.266	-0.738466	0.674508	-1.09482	0.273595	0.999984	Stard3
166.785	0.658349	0.601419	1.09466	0.273666	0.999984	H4c8
50.249	1.07825	0.985593	1.09402	0.273948	0.999984	Bicdl1
371.833	0.533776	0.488045	1.0937	0.274086	0.999984	Mindy3
22.073	-1.74453	1.59515	-1.09365	0.27411	0.999984	Spef2
129.812	-0.766327	0.701895	-1.0918	0.274922	0.999984	Tcf7l1
13.4889	-2.17244	1.99079	-1.09124	0.275165	0.999984	Cpe
10.1924	-2.46292	2.25745	-1.09102	0.275264	0.999984	Cfap206
357.98	0.522598	0.479101	1.09079	0.275366	0.999984	Limch1
7.38334	2.6094	2.3923	1.09075	0.275384	0.999984	Gm28578
724.102	0.440218	0.403668	1.09054	0.275473	0.999984	Areg
1891.72	0.397172	0.364212	1.0905	0.275495	0.999984	Ghitm
3.59348	3.81951	3.50534	1.08963	0.275878	0.999984	Slc45a1
38.8207	1.1829	1.08595	1.08927	0.276033	0.999984	Angptl4
7.40134	3.05211	2.80373	1.08859	0.276336	0.999984	ENSMUSG00000121037
83.3056	-1.04339	0.959088	-1.0879	0.276638	0.999984	Plpp3
37.2416	-1.2484	1.14761	-1.08783	0.27667	0.999984	Megf6
135.441	-0.744172	0.684136	-1.08775	0.276703	0.999984	Fkbp9
2691.65	-0.400007	0.367773	-1.08765	0.276751	0.999984	Msn
315.79	-0.591339	0.543908	-1.0872	0.276947	0.999984	Sik1
280.711	0.553248	0.508934	1.08707	0.277006	0.999984	Ubr1
234.759	-1.72841	1.59066	-1.08659	0.277216	0.999984	Glipr1
134.768	-0.808382	0.743998	-1.08654	0.277241	0.999984	Gkap1
119.017	-0.777117	0.715399	-1.08627	0.277359	0.999984	Tead3
77.524	0.901854	0.830414	1.08603	0.277466	0.999984	Sp4
172.984	-0.684043	0.629998	-1.08579	0.277574	0.999984	Tubb6
891.283	-0.473562	0.436548	-1.08479	0.278015	0.999984	Ctsl
45.0174	-1.21973	1.12447	-1.08471	0.278049	0.999984	Cped1
1387.49	-0.417772	0.385176	-1.08463	0.278087	0.999984	Serpinb6b
109.303	-0.804926	0.742137	-1.0846	0.278097	0.999984	Ghdc
38.8058	1.23718	1.14118	1.08412	0.278312	0.999984	Fam25c
3.53129	3.82179	3.52533	1.08409	0.278323	0.999984	Gm2093
6254.1	-0.362622	0.334741	-1.08329	0.278678	0.999984	Gnas
25.6822	-1.46616	1.35481	-1.08219	0.279169	0.999984	R3hdml
19.4288	1.75781	1.62473	1.08191	0.279291	0.999984	Kif11
70.9628	-0.923572	0.854281	-1.08111	0.279648	0.999984	Naaladl2
108.914	0.761757	0.704795	1.08082	0.279777	0.999984	Cnst
36.519	1.21146	1.12099	1.0807	0.279829	0.999984	Aplf
281.716	-0.572357	0.529639	-1.08065	0.279851	0.999984	Rnf213
20.2971	1.63367	1.51176	1.08064	0.279858	0.999984	Cacnb4
206.107	0.610438	0.564959	1.0805	0.27992	0.999984	Wee1
382.346	-0.508017	0.470261	-1.08029	0.280014	0.999984	Ajuba
21.7747	1.79732	1.66478	1.07962	0.280312	0.999984	Peg10
406.153	-0.537276	0.497756	-1.0794	0.280411	0.999984	Marcksl1
19.2422	1.75899	1.63017	1.07903	0.280576	0.999984	Aldh1l2
38.1153	-1.28174	1.18859	-1.07837	0.280869	0.999984	Rp1
33.1267	-1.34885	1.25089	-1.07832	0.280893	0.999984	Adam12
792.738	0.434859	0.403636	1.07735	0.281322	0.999984	Pum2
14.424	-2.05408	1.90903	-1.07598	0.281935	0.999984	Dnah2
158.307	-0.718718	0.668351	-1.07536	0.282213	0.999984	Vill
7.82507	-2.7085	2.5192	-1.07514	0.28231	0.999984	Ect2l
293.66	0.538075	0.500577	1.07491	0.282415	0.999984	Ctdsp1
4.12193	3.59255	3.34334	1.07454	0.28258	0.999984	Gpr149
386.412	0.515579	0.479822	1.07452	0.282589	0.999984	Cmas
169.223	-0.67752	0.630598	-1.07441	0.282639	0.999984	Xpo6
353.351	0.510359	0.475415	1.0735	0.283045	0.999984	Cdv3
138.387	0.687461	0.64135	1.0719	0.283767	0.999984	Apbb1
969.543	0.419367	0.391528	1.0711	0.284123	0.999984	Tmod3
104.97	0.764917	0.714356	1.07078	0.284269	0.999984	Ngly1
10.2188	-2.3977	2.24098	-1.06993	0.28465	0.999984	C330002G04Rik
118.626	-0.783682	0.732653	-1.06965	0.284777	0.999984	Ifi35
374.667	0.5071	0.474462	1.06879	0.285165	0.999984	Ddx50
247.618	-0.583067	0.545702	-1.06847	0.285308	0.999984	Mapk13
3.26994	4.04048	3.78229	1.06826	0.285402	0.999984	Ube4bos1
3586.29	0.364699	0.341407	1.06822	0.28542	0.999984	H3f3b
963.762	0.411547	0.385461	1.06767	0.285667	0.999984	Cab39
2.28441	5.80275	5.43531	1.0676	0.285701	0.999984	2210418O10Rik
2.28441	5.80275	5.43531	1.0676	0.285701	0.999984	BC048507
2.28441	5.80275	5.43531	1.0676	0.285701	0.999984	Calcoco2
2.28441	5.80275	5.43531	1.0676	0.285701	0.999984	ENSMUSG00000121448
2.28441	5.80275	5.43531	1.0676	0.285701	0.999984	Gm10663
2.28441	5.80275	5.43531	1.0676	0.285701	0.999984	Gm11629
2.28441	5.80275	5.43531	1.0676	0.285701	0.999984	Gm36186
2.28441	5.80275	5.43531	1.0676	0.285701	0.999984	Gm38037
2.28441	5.80275	5.43531	1.0676	0.285701	0.999984	Gm43688
2.28441	5.80275	5.43531	1.0676	0.285701	0.999984	Gm48847
2.28441	5.80275	5.43531	1.0676	0.285701	0.999984	Gm50023
2.28441	5.80275	5.43531	1.0676	0.285701	0.999984	Gm50332
2.28441	5.80275	5.43531	1.0676	0.285701	0.999984	Gpr82
2.28441	5.80275	5.43531	1.0676	0.285701	0.999984	H2bc14
2.28441	5.80275	5.43531	1.0676	0.285701	0.999984	Il25
2.28441	5.80275	5.43531	1.0676	0.285701	0.999984	Olfr119
2.28441	5.80275	5.43531	1.0676	0.285701	0.999984	Slc7a10
2.28441	5.80275	5.43531	1.0676	0.285701	0.999984	Zic2
2.28441	5.80275	5.43531	1.0676	0.285701	0.999984	ENSMUSG00000121344
2.28441	5.80275	5.43531	1.0676	0.285701	0.999984	Fasl
2.28441	5.80275	5.43531	1.0676	0.285701	0.999984	Gm20149
2.28441	5.80275	5.43531	1.0676	0.285701	0.999984	Gm32335
2.28441	5.80275	5.43531	1.0676	0.285701	0.999984	Gm28111
2.28441	5.80275	5.43531	1.0676	0.285701	0.999984	Gm40552
2.28441	5.80275	5.43531	1.0676	0.285701	0.999984	Gm35766
2.28441	5.80275	5.43531	1.0676	0.285701	0.999984	Scrt1
120.172	-0.760863	0.712701	-1.06758	0.285712	0.999984	Hpf1
130.595	-0.719872	0.67431	-1.06757	0.285715	0.999984	Ube2l6
126.102	-0.730312	0.684148	-1.06748	0.285757	0.999984	Ccdc88c
1125.97	-0.40918	0.38348	-1.06702	0.285964	0.999984	Arpc1b
3.34471	3.82874	3.58875	1.06687	0.286029	0.999984	4930407I19Rik
39.6075	1.15293	1.08175	1.0658	0.286514	0.999984	Wnt4
769.277	-0.453724	0.425871	-1.0654	0.286695	0.999984	Bax
444.884	0.510877	0.479643	1.06512	0.286822	0.999984	Snx5
20.6865	1.54213	1.44857	1.06459	0.28706	0.999984	Neu2
31.1826	-1.46348	1.37504	-1.06432	0.287185	0.999984	P2rx2
430.007	-0.489302	0.459827	-1.0641	0.287283	0.999984	Myo18a
270.548	-0.569244	0.535338	-1.06334	0.287629	0.999984	Tex15
206.133	-0.608067	0.571915	-1.06321	0.287685	0.999984	Stk38l
593.04	-0.476362	0.448162	-1.06292	0.287817	0.999984	Rras
139.023	0.686611	0.646016	1.06284	0.287855	0.999984	Zfp943
11.7577	2.2227	2.09136	1.0628	0.287873	0.999984	Gm34471
184.572	0.615867	0.579532	1.0627	0.287919	0.999984	Acsl3
39.4205	1.15805	1.08974	1.06268	0.287928	0.999984	9330188P03Rik
57.4999	1.07118	1.00878	1.06187	0.288297	0.999984	Kyat1
88.7836	0.824647	0.7772	1.06105	0.288668	0.999984	Oard1
273.163	0.542378	0.511332	1.06072	0.288819	0.999984	Mapk14
114.593	0.732791	0.691281	1.06005	0.289123	0.999984	Uspl1
6.1817	-2.96845	2.80089	-1.05982	0.289225	0.999984	Zfp474
3407.89	0.362703	0.342416	1.05925	0.289488	0.999984	Eif1
220.177	0.599634	0.566119	1.0592	0.289508	0.999984	Cdc40
8.4868	-2.58733	2.44346	-1.05888	0.289653	0.999984	Ddc
4.65378	3.17476	2.9989	1.05864	0.289763	0.999984	Foxd2os
63.1475	-0.962231	0.909024	-1.05853	0.289813	0.999984	ENSMUSG00000121092
10.2528	-2.36877	2.23829	-1.05829	0.289922	0.999984	Gm26877
71.4496	0.933908	0.882475	1.05828	0.289926	0.999984	Thbs3
35.4312	1.19942	1.13368	1.05799	0.290059	0.999984	Ripk3
180.27	-0.626856	0.592548	-1.0579	0.290101	0.999984	Tfrc
77.9796	0.859007	0.812121	1.05773	0.290177	0.999984	Ube2s
35.4221	-1.25675	1.18877	-1.05719	0.290427	0.999984	Rec8
91.0254	-0.82557	0.780981	-1.05709	0.290469	0.999984	Usp18
76.5695	-0.880745	0.833198	-1.05707	0.290481	0.999984	Fgd3
177.674	-0.640092	0.605715	-1.05675	0.290624	0.999984	Plxdc2
11.5089	2.22597	2.10646	1.05673	0.290634	0.999984	Gm45799
3.22033	3.83346	3.63427	1.05481	0.291512	0.999984	Chil5
293.439	-0.540432	0.512355	-1.0548	0.291516	0.999984	Ak1
44.8521	-1.13389	1.07511	-1.05467	0.291575	0.999984	Htra4
79.8396	-0.864868	0.820106	-1.05458	0.291617	0.999984	Nipsnap1
15.6607	1.7999	1.70801	1.0538	0.291975	0.999984	Artn
74.9051	-0.889424	0.84414	-1.05364	0.292046	0.999984	Fer
11.5628	-2.24188	2.12831	-1.05336	0.292174	0.999984	Ccdc180
266.208	0.541073	0.514382	1.05189	0.29285	0.999984	Rasef
161.242	0.789737	0.75088	1.05175	0.292915	0.999984	Il24
256.219	0.548369	0.521406	1.05171	0.292932	0.999984	Mtarc2
5.12274	3.43741	3.26849	1.05168	0.292946	0.999984	Gm20483
927.218	0.41539	0.395057	1.05147	0.293044	0.999984	Pdlim1
348.806	0.503103	0.478593	1.05121	0.29316	0.999984	Arfgef3
465.941	0.471818	0.448917	1.05101	0.293253	0.999984	Prss8
33.2226	1.22966	1.17028	1.05074	0.293377	0.999984	Gm50431
986.865	0.404143	0.384653	1.05067	0.29341	0.999984	Tspan8
2708.5	0.373965	0.35615	1.05002	0.293709	0.999984	Aplp2
8.84498	2.29217	2.18299	1.05001	0.293713	0.999984	Gm6213
119.586	0.713958	0.680345	1.04941	0.293991	0.999984	Lonp1
445.699	-0.48891	0.466136	-1.04886	0.294244	0.999984	Ddx1
58.9349	-0.988352	0.942346	-1.04882	0.294261	0.999984	Gm20559
7.70991	2.4368	2.32377	1.04864	0.294343	0.999984	Pkd1l2
3.15813	3.83587	3.65823	1.04856	0.294381	0.999984	Gm20642
384.415	0.487482	0.464909	1.04856	0.294383	0.999984	Srebf2
84.2119	-0.83932	0.800767	-1.04814	0.294572	0.999984	Zfp579
236.429	0.566954	0.541533	1.04694	0.295126	0.999984	Mex3c
334.543	-0.535086	0.511748	-1.0456	0.295744	0.999984	Tcerg1
19.8928	-1.6361	1.56494	-1.04547	0.295804	0.999984	Ly6c2
14.0747	1.89032	1.80915	1.04487	0.296083	0.999984	Lpar4
451.499	0.472906	0.452611	1.04484	0.296097	0.999984	Gpbp1
1089.9	-0.417128	0.399392	-1.04441	0.296297	0.999984	Rpl22
37.0316	-1.2539	1.20103	-1.04402	0.296478	0.999984	Camkk2
87.4687	0.884377	0.847205	1.04388	0.296543	0.999984	Atp2a3
95.4149	-0.794276	0.761076	-1.04362	0.29666	0.999984	Il23a
272.804	-0.541401	0.518821	-1.04352	0.296706	0.999984	Maged1
20.5909	1.74798	1.67529	1.04339	0.296769	0.999984	Calcb
1.67849	5.77096	5.5328	1.04305	0.296927	0.999984	Chil6
1.67849	5.77096	5.5328	1.04305	0.296927	0.999984	Gm2824
184.428	-0.625624	0.599835	-1.04299	0.296951	0.999984	Kifc3
262.675	-0.567139	0.543774	-1.04297	0.296963	0.999984	Snrpb2
61.5159	0.936985	0.89871	1.04259	0.297139	0.999984	Itpr2
6.47923	-2.82386	2.70885	-1.04245	0.297201	0.999984	C1qtnf1
273.218	0.53969	0.518126	1.04162	0.297588	0.999984	Fam102b
238.265	0.559929	0.537624	1.04149	0.297649	0.999984	Edem3
289.505	-0.528877	0.507874	-1.04135	0.297711	0.999984	H2az2
13.9699	-2.04557	1.96461	-1.04121	0.297779	0.999984	Cyria
50.917	-1.07201	1.02978	-1.04101	0.29787	0.999984	Ikbip
252.002	0.568017	0.545859	1.04059	0.298065	0.999984	Mettl7a1
549.296	-0.454211	0.43661	-1.04032	0.298194	0.999984	Kif1c
11.1274	-2.24702	2.1601	-1.04024	0.298228	0.999984	Ccdc153
60.4293	-0.982473	0.94452	-1.04018	0.298255	0.999984	Tnfrsf9
162.548	-0.695407	0.668794	-1.03979	0.298437	0.999984	Pak1
78.243	0.89914	0.864743	1.03978	0.298443	0.999984	Nr4a2
98.7345	-3.02625	2.91219	-1.03916	0.298728	0.999984	Col5a2
1494.65	0.417717	0.401988	1.03913	0.298745	0.999984	Brd2
3267.28	-0.354978	0.341738	-1.03875	0.298923	0.999984	Cd81
434.004	-0.476737	0.459091	-1.03844	0.299068	0.999984	Ctps
63.9572	-0.939465	0.904746	-1.03837	0.299096	0.999984	Ctnnd2
22.7956	1.44635	1.39408	1.03749	0.299507	0.999984	Trim15
699.503	-0.434999	0.419379	-1.03725	0.299622	0.999984	Ptgs2
233.149	0.557395	0.537404	1.0372	0.299643	0.999984	Anapc11
5.82246	2.92786	2.82287	1.03719	0.299646	0.999984	Gm49733
559.786	-0.445037	0.429409	-1.0364	0.300018	0.999984	Hes1
8.47918	-2.50974	2.42213	-1.03617	0.300123	0.999984	Ucma
19.4278	1.56609	1.51262	1.03535	0.300505	0.999984	Man2c1os
3.03375	3.84108	3.71144	1.03493	0.300702	0.999984	1700025M24Rik
3.03375	3.84108	3.71144	1.03493	0.300702	0.999984	Nkd2
668.316	0.434934	0.420285	1.03485	0.300737	0.999984	Creg1
456.068	-0.478143	0.462055	-1.03482	0.300754	0.999984	Coro1c
227.522	0.599437	0.579443	1.0345	0.3009	0.999984	Adam15
25.1037	-1.55707	1.50544	-1.03429	0.300999	0.999984	Gpc3
191.408	-0.605371	0.585699	-1.03359	0.30133	0.999984	Parp9
20.7164	-1.68812	1.63488	-1.03257	0.301807	0.999984	Dnah3
317.834	0.535014	0.518392	1.03206	0.302042	0.999984	Letm1
38.4397	-1.22257	1.18468	-1.03198	0.302081	0.999984	Cercam
162.418	0.677735	0.65678	1.03191	0.302116	0.999984	Zfp518a
52.1017	-1.05699	1.02478	-1.03143	0.30234	0.999984	Sertad4
4.81178	3.44935	3.34426	1.03142	0.302342	0.999984	1700112J05Rik
4.81178	3.44935	3.34426	1.03142	0.302342	0.999984	Gm15336
8.5646	2.49686	2.42151	1.03112	0.302485	0.999984	Gm12860
13.3725	-2.0268	1.96746	-1.03016	0.302934	0.999984	Dhx58
49.1121	1.14232	1.11013	1.029	0.303479	0.999984	Itih2
186.137	0.696446	0.676845	1.02896	0.303499	0.999984	Id3
138.125	0.665974	0.647754	1.02813	0.30389	0.999984	Lnx2
5.63589	2.93389	2.85413	1.02795	0.303975	0.999984	1700022A22Rik
5.63589	2.93389	2.85413	1.02795	0.303975	0.999984	Pcdhga5
10.5832	2.25078	2.19055	1.0275	0.304186	0.999984	Olr1
1.6163	5.76881	5.61701	1.02702	0.304409	0.999984	5330416C01Rik
1.6163	5.76881	5.61701	1.02702	0.304409	0.999984	Gm31583
1.6163	5.76881	5.61701	1.02702	0.304409	0.999984	Olfr183
1.6163	5.76881	5.61701	1.02702	0.304409	0.999984	ENSMUSG00000121000
270.749	0.535357	0.521339	1.02689	0.304473	0.999984	Hmgcr
21.6201	-1.52724	1.48756	-1.02668	0.304571	0.999984	Pola1
218.488	0.586137	0.57093	1.02664	0.304592	0.999984	Dld
9.47948	2.19556	2.13997	1.02598	0.304902	0.999984	D130009I18Rik
931.581	0.399246	0.389149	1.02595	0.304917	0.999984	Atp2b1
246.024	0.545592	0.531842	1.02585	0.304961	0.999984	Tmem140
98.8086	0.820038	0.799437	1.02577	0.305	0.999984	Zw10
105.751	0.732432	0.714212	1.02551	0.305122	0.999984	Dubr
277.066	-0.545559	0.532037	-1.02542	0.305167	0.999984	Hacd1
43.9182	1.0609	1.03475	1.02528	0.305233	0.999984	Pgm2l1
1006.63	0.45678	0.445563	1.02517	0.305281	0.999984	Huwe1
798.11	-0.42909	0.418554	-1.02517	0.305281	0.999984	Macroh2a1
1422.56	0.374365	0.365432	1.02445	0.305625	0.999984	Eif4a2
5.90474	-2.91851	2.8504	-1.0239	0.305884	0.999984	Dlx3
166.971	0.629657	0.614968	1.02389	0.305889	0.999984	Ugcg
17.7196	-1.77922	1.73782	-1.02382	0.30592	0.999984	Dennd2a
185.477	-0.604157	0.590114	-1.0238	0.305931	0.999984	Kif3a
411.039	0.468148	0.457474	1.02333	0.306151	0.999984	Hexim1
7.79114	2.34444	2.2927	1.02256	0.306514	0.999984	Samsn1
11.4634	1.94188	1.89919	1.02248	0.306554	0.999984	Dnajc5b
45.3243	-1.09625	1.07266	-1.02199	0.306786	0.999984	Sema4c
556.637	0.43625	0.426909	1.02188	0.306837	0.999984	Ocln
26330.9	-0.3324	0.325421	-1.02144	0.307044	0.999984	Actb
9.14091	-2.40232	2.3537	-1.02066	0.307416	0.999984	Platr21
180.901	-0.618049	0.605554	-1.02063	0.307428	0.999984	Pitpnm2
3.56563	-3.88239	3.80444	-1.02049	0.307497	0.999984	Gm12602
1234.34	-0.395472	0.387589	-1.02034	0.307568	0.999984	Qki
138.905	-0.719729	0.705675	-1.01992	0.307768	0.999984	Nudt18
271.291	0.526296	0.516042	1.01987	0.307789	0.999984	Dusp10
107.988	-0.743399	0.728947	-1.01983	0.307811	0.999984	Tram2
273.866	0.52653	0.516364	1.01969	0.307877	0.999984	Cers5
1066.01	0.396563	0.388926	1.01963	0.307902	0.999984	Odc1
13.8083	1.79063	1.75681	1.01925	0.308083	0.999984	Gm11906
7.33335	-2.6325	2.58323	-1.01907	0.308168	0.999984	Aqp1
3.16156	3.9269	3.85416	1.01887	0.308263	0.999984	Aadat
826.598	0.417024	0.409309	1.01885	0.308275	0.999984	Rdx
162.188	0.629469	0.617908	1.01871	0.308341	0.999984	Vps52
178.405	2.37688	2.33338	1.01864	0.308373	0.999984	Ankrd33b
435.709	-0.464007	0.455645	-1.01835	0.308511	0.999984	Msrb3
5.44931	2.93988	2.88708	1.01829	0.308541	0.999984	Ramp3
269.373	-0.550518	0.540794	-1.01798	0.308687	0.999984	Ifih1
16.8771	-1.80306	1.77161	-1.01776	0.308794	0.999984	Nek11
1275.78	-0.37947	0.372951	-1.01748	0.308926	0.999984	Vamp8
96.5898	-0.770178	0.757179	-1.01717	0.309074	0.999984	Abcg1
368.697	0.478345	0.470339	1.01702	0.309144	0.999984	Gpd2
156.491	0.637992	0.627821	1.0162	0.309534	0.999984	Ica1
1.7903	5.94042	5.8483	1.01575	0.309748	0.999984	Cd37
1.7903	5.94042	5.8483	1.01575	0.309748	0.999984	Gm49425
1.7903	5.94042	5.8483	1.01575	0.309748	0.999984	Ear2
456.418	0.452197	0.445268	1.01556	0.309838	0.999984	Myo1d
17.4771	1.62714	1.6037	1.01462	0.310287	0.999984	Gm5113
325.643	0.49161	0.48453	1.01461	0.310291	0.999984	Cd200
251.374	1.45638	1.4358	1.01434	0.310422	0.999984	Fgf1
30.9728	-1.26276	1.24508	-1.0142	0.310489	0.999984	Mtmr7
8.82898	2.34672	2.3144	1.01397	0.310599	0.999984	Clcn1
6.83619	2.51646	2.48184	1.01395	0.310607	0.999984	Gm31706
2.83802	4.06765	4.01348	1.0135	0.310824	0.999984	Prss54
280.297	0.515021	0.508463	1.0129	0.311109	0.999984	Sms
4.89805	-3.1008	3.06166	-1.01278	0.311163	0.999984	1700084C06Rik
169.669	0.607142	0.599618	1.01255	0.311276	0.999984	Kif13a
1782.7	-0.368686	0.364118	-1.01254	0.311278	0.999984	Itgav
15.9291	-1.72909	1.70963	-1.01138	0.311834	0.999984	Ifi27l2b
2107.8	-0.36339	0.35934	-1.01127	0.311887	0.999984	F11r
123.836	0.691504	0.683996	1.01098	0.312028	0.999984	Hdac5
280.569	0.578455	0.572181	1.01097	0.312033	0.999984	Eppk1
1.55411	5.76661	5.70809	1.01025	0.312374	0.999984	Angptl7
93.3412	-0.782925	0.775112	-1.01008	0.312457	0.999984	Sbf2
86.9869	0.788292	0.780562	1.0099	0.312541	0.999984	Dnajc12
75.6113	-0.849203	0.841097	-1.00964	0.312669	0.999984	Gsta3
38.0469	1.10832	1.09831	1.00912	0.312917	0.999984	Gtf2h4
135.96	0.719833	0.713435	1.00897	0.31299	0.999984	Zc3h12c
25.2759	-1.51406	1.50115	-1.0086	0.313168	0.999984	Oas1a
4.03186	3.18364	3.15681	1.0085	0.313215	0.999984	Gm45311
4.03186	3.18364	3.15681	1.0085	0.313215	0.999984	Smbd1
28.1221	1.29925	1.28855	1.0083	0.313309	0.999984	Xndc1
24.6379	-1.53047	1.51815	-1.00812	0.313399	0.999984	Cdr2
335.034	0.491939	0.488017	1.00804	0.313437	0.999984	Ppp2r5a
43.8845	1.03817	1.03019	1.00775	0.313574	0.999984	2010001K21Rik
878.958	-0.409691	0.406594	-1.00762	0.313639	0.999984	H1f0
137.207	-0.66727	0.662702	-1.00689	0.313986	0.999984	Susd4
32.89	1.19467	1.18662	1.00678	0.31404	0.999984	Nme6
18.945	-1.70041	1.68955	-1.00643	0.314211	0.999984	Vangl2
345.928	0.485338	0.482323	1.00625	0.314295	0.999984	Pip4k2c
6.63	-2.68261	2.66622	-1.00615	0.314344	0.999984	Gja5
504.591	-0.469202	0.466942	-1.00484	0.314974	0.999984	Ddr1
37.935	-1.15078	1.14549	-1.00462	0.315079	0.999984	Fah
493.369	0.449023	0.447049	1.00442	0.315178	0.999984	Ell2
18.2269	-1.72228	1.71547	-1.00397	0.315393	0.999984	Oas3
114.891	-0.741895	0.739477	-1.00327	0.315731	0.999984	Snx15
1624.98	0.375206	0.374031	1.00314	0.315793	0.999984	Rock2
173.064	-0.656171	0.654388	-1.00272	0.315994	0.999984	Rfx7
249.977	-0.556092	0.554789	-1.00235	0.316176	0.999984	Eif2ak2
8023.49	-0.333503	0.33279	-1.00214	0.316275	0.999984	Ly6e
277.506	0.515388	0.51434	1.00204	0.316326	0.999984	Marf1
6.25815	2.74431	2.7391	1.00191	0.316389	0.999984	Arl11
81.8037	-0.960573	0.959963	-1.00064	0.317003	0.999984	Wwp2
8.41518	-2.41827	2.41684	-1.00059	0.317024	0.999984	H1f10
15.3158	1.71981	1.72027	0.999734	0.317439	0.999984	Gm43809
275.849	0.538622	0.538998	0.999303	0.317648	0.999984	Tspan5
12.9838	1.81107	1.8126	0.999153	0.317721	0.999984	Shc4
7.93288	-2.50454	2.50745	-0.998838	0.317873	0.999984	BC051077
532.759	0.433589	0.434094	0.998838	0.317873	0.999984	Chordc1
7.24296	-2.59223	2.5959	-0.998586	0.317995	0.999984	Ung
100.659	-0.779196	0.780957	-0.997745	0.318403	0.999984	Eps15l1
1313.57	0.372904	0.373775	0.997668	0.31844	0.999984	Polr2a
355.225	-0.481324	0.482475	-0.997616	0.318466	0.999984	Etfa
7.89126	-2.48179	2.49082	-0.996377	0.319067	0.999984	Rbm4
9.60845	-2.28645	2.29576	-0.995944	0.319277	0.999984	Aph1c
4.86986	-3.05628	3.06888	-0.995894	0.319302	0.999984	Atp2a1
78.2342	-0.849415	0.853068	-0.995719	0.319387	0.999984	Plxna4
71.6573	-0.93228	0.93662	-0.995366	0.319558	0.999984	Tmem263
59.1649	-0.946465	0.951234	-0.994986	0.319743	0.999984	Fhod1
117.798	-0.696556	0.700198	-0.994799	0.319834	0.999984	Kalrn
310.021	-0.495363	0.498035	-0.994634	0.319914	0.999984	Wsb1
152.05	0.626423	0.629912	0.994462	0.319998	0.999984	Banp
279.187	0.526381	0.529591	0.993939	0.320253	0.999984	Rab27b
2643.57	0.356385	0.358591	0.993849	0.320296	0.999984	S100a10
11.1654	-2.13123	2.14456	-0.993783	0.320329	0.999984	Iqgap2
15.7895	-1.81709	1.82866	-0.993673	0.320382	0.999984	Ccdc73
80.6033	-0.838365	0.84443	-0.992818	0.320799	0.999984	Sdc2
6.40084	2.52423	2.54358	0.992392	0.321006	0.999984	ENSMUSG00000120640
1.62887	5.55687	5.60124	0.992078	0.321159	0.999984	Tex37
497.589	0.435541	0.439095	0.991907	0.321243	0.999984	Rnh1
86.8346	-0.785948	0.792526	-0.9917	0.321344	0.999984	Slc7a7
59.9652	-0.918157	0.925953	-0.991581	0.321402	0.999984	Il11ra1
24.6354	4.31077	4.3503	0.990912	0.321729	0.999984	Xlr4a
33.5111	1.21582	1.22746	0.99052	0.32192	0.999984	Fer1l6
2289.05	-0.347586	0.350972	-0.990352	0.322002	0.999984	Flna
633.686	0.410513	0.414584	0.990181	0.322086	0.999984	Smg1
84.1928	0.814851	0.822966	0.99014	0.322106	0.999984	Ppp6r2
71.9425	-0.847345	0.855829	-0.990087	0.322131	0.999984	Tnfrsf11a
71.2322	-0.85082	0.859776	-0.989583	0.322378	0.999984	Htra1
13.7255	-1.91257	1.93301	-0.989424	0.322456	0.999984	Acss3
254.429	0.532501	0.5382	0.98941	0.322463	0.999984	Slc7a1
6.27027	-2.71521	2.74454	-0.989311	0.322511	0.999984	Olfml3
267.737	-0.524041	0.529885	-0.988971	0.322677	0.999984	Denn2b
30.0523	-1.37526	1.39205	-0.987938	0.323183	0.999984	Peg3
664.907	1.08582	1.09927	0.987761	0.32327	0.999984	Syne2
65.44	-1.00265	1.01511	-0.987734	0.323283	0.999984	Rad51b
100.924	-0.750519	0.76026	-0.987187	0.323551	0.999984	Asb8
6.21123	2.62524	2.65941	0.987149	0.32357	0.999984	4933424G06Rik
395.77	-0.461211	0.467231	-0.987117	0.323585	0.999984	Clcn5
419.825	0.453034	0.459065	0.986861	0.323711	0.999984	Met
20.3996	1.55585	1.57659	0.986844	0.323719	0.999984	Adgrb3
139.143	-0.6621	0.671352	-0.986218	0.324026	0.999984	Stat2
10.8354	1.93704	1.96424	0.986154	0.324057	0.999984	Kcnma1
1697.97	-0.363765	0.369082	-0.985595	0.324332	0.999984	Rbms1
15.5953	-1.75673	1.78308	-0.985222	0.324515	0.999984	Vwa3a
9.06583	2.07983	2.11153	0.984985	0.324631	0.999984	Spdya
10401.1	-0.33144	0.33664	-0.984551	0.324845	0.999984	S100a6
68.6763	0.886719	0.90081	0.984357	0.32494	0.999984	Chml
6.14904	2.62689	2.66886	0.984275	0.32498	0.999984	ENSMUSG00000120672
71.7267	-0.883378	0.897525	-0.984238	0.324999	0.999984	Usp40
195.623	0.586488	0.596069	0.983927	0.325151	0.999984	Lrif1
133.079	0.681401	0.692601	0.983828	0.3252	0.999984	Rmdn2
95.2773	0.730463	0.74272	0.983497	0.325363	0.999984	Bmp2
306.287	0.544929	0.554273	0.983143	0.325537	0.999984	Trio
8.72021	2.23401	2.27306	0.98282	0.325696	0.999984	Pmis2
300.427	0.506362	0.515218	0.982812	0.3257	0.999984	Ptges
5.11547	-3.24081	3.29932	-0.982265	0.325969	0.999984	Alb
22.8536	1.43475	1.46112	0.981953	0.326123	0.999984	Zfp101
120.376	0.710626	0.723689	0.98195	0.326125	0.999984	Nt5dc3
62.629	-0.954034	0.971907	-0.98161	0.326292	0.999984	Yeats2
211.201	-0.550786	0.561134	-0.981559	0.326317	0.999984	Usp5
7.42953	2.7297	2.78201	0.981196	0.326496	0.999984	Plg
10.9774	2.09561	2.1364	0.980908	0.326638	0.999984	ENSMUSG00000120108
65.3205	0.900404	0.918036	0.980794	0.326694	0.999984	Prkch
252.372	-0.520188	0.530435	-0.980683	0.326749	0.999984	Kars
464.158	0.434986	0.443663	0.980442	0.326868	0.999984	Slc25a24
4.74958	3.47665	3.54626	0.980372	0.326902	0.999984	ENSMUSG00000121266
7.01477	-2.5558	2.60809	-0.979953	0.327109	0.999984	Tgtp2
5.78616	-2.81496	2.87342	-0.979656	0.327256	0.999984	Hmmr
322.677	0.477886	0.487973	0.979329	0.327417	0.999984	Noct
39.6029	4.47765	4.57497	0.978728	0.327715	0.999984	Gm13889
7.80088	-2.44868	2.50227	-0.978585	0.327785	0.999984	Rad51
86.1642	-0.837239	0.855756	-0.978363	0.327895	0.999984	Ablim3
13.5462	-1.94549	1.98894	-0.978152	0.327999	0.999984	Cacna2d1
62.8848	-0.883084	0.90284	-0.978117	0.328016	0.999984	Snhg20
420.66	0.468712	0.479204	0.978106	0.328022	0.999984	Tcf20
2.97156	3.86125	3.94976	0.977592	0.328276	0.999984	Gm26947
10.8816	1.96479	2.01002	0.9775	0.328322	0.999984	Pik3r6
101.817	-0.747487	0.765083	-0.977002	0.328568	0.999984	Aldh1a7
41.8466	1.05635	1.0814	0.976836	0.32865	0.999984	Plk4
22.6797	1.43318	1.46729	0.976755	0.32869	0.999984	Mdga2
64.2491	-0.875768	0.896707	-0.976649	0.328743	0.999984	Smyd3
792.016	0.390665	0.400522	0.975389	0.329367	0.999984	Elf1
543.745	-0.421727	0.432773	-0.974478	0.329819	0.999984	Osbpl3
8.36642	-2.37321	2.4356	-0.974384	0.329866	0.999984	Eda
134.506	-3.1298	3.21228	-0.974321	0.329897	0.999984	Pyy
618.576	-0.424156	0.435565	-0.973808	0.330152	0.999984	Flnb
11.4569	1.90128	1.95247	0.97378	0.330166	0.999984	AA386476
26.7206	1.25617	1.2901	0.973697	0.330207	0.999984	Mypop
285.742	-0.498045	0.511582	-0.973538	0.330286	0.999984	Ppp1r13l
45.0019	1.09217	1.12221	0.973239	0.330435	0.999984	Acss1
289.142	0.494716	0.508325	0.973228	0.33044	0.999984	4930453N24Rik
3.77394	3.3638	3.45699	0.973042	0.330532	0.999984	Gm38843
18.501	1.48619	1.52764	0.972869	0.330618	0.999984	Gm47814
9.51679	2.00635	2.06236	0.97284	0.330633	0.999984	Vsig1
286.159	0.491281	0.505056	0.972725	0.33069	0.999984	Myo5b
7.15973	2.39995	2.46838	0.972278	0.330912	0.999984	Kcnip1
13.4428	-1.86323	1.91775	-0.971569	0.331265	0.999984	Cfap74
20.2385	-1.59734	1.64435	-0.971413	0.331343	0.999984	Fancl
7.02819	-2.55133	2.62655	-0.97136	0.331369	0.999984	Upk1a
346.098	-0.483066	0.497658	-0.970679	0.331708	0.999984	Ifi27
2.08937	4.94489	5.09547	0.970449	0.331823	0.999984	Gm33981
295.333	0.496647	0.511842	0.970313	0.331891	0.999984	Tmprss2
19.0753	1.54098	1.58959	0.96942	0.332336	0.999984	4931428L18Rik
39.2083	1.13679	1.17282	0.969282	0.332404	0.999984	Zbtb16
96.642	-0.760347	0.78486	-0.968767	0.332661	0.999984	Tec
3.70163	-3.6311	3.74867	-0.968637	0.332727	0.999984	Zcchc24
4.71728	-3.0098	3.10765	-0.968511	0.332789	0.999984	Cdh10
81.4625	-0.784114	0.810205	-0.967797	0.333146	0.999984	Mfap3l
108.64	-0.747751	0.77283	-0.96755	0.333269	0.999984	Irgm2
15.109	-1.81449	1.87598	-0.967224	0.333432	0.999984	Ccdc57
3.2329	3.56951	3.69162	0.966923	0.333583	0.999984	Fam217a
3.2329	3.56951	3.69162	0.966923	0.333583	0.999984	Kremen2
3.2329	3.56951	3.69162	0.966923	0.333583	0.999984	Barx1
73.8805	0.828359	0.856903	0.966689	0.333699	0.999984	Irs1
3.86002	-3.56097	3.68595	-0.966095	0.333997	0.999984	Adamts12
86.5063	-0.916336	0.949203	-0.965373	0.334358	0.999984	G930009F23Rik
6.90381	-2.55187	2.64475	-0.96488	0.334605	0.999984	Crocc2
279.835	-0.496139	0.514458	-0.964391	0.33485	0.999984	Cox6b2
52.5907	0.997109	1.03527	0.963137	0.335479	0.999984	Steap1
214.908	0.534319	0.555091	0.962579	0.335759	0.999984	Cebpa
3.17071	3.57445	3.71515	0.962129	0.335985	0.999984	Gm45620
3.17071	3.57445	3.71515	0.962129	0.335985	0.999984	Tex33
6.91096	2.40517	2.49995	0.962087	0.336006	0.999984	5033403H07Rik
323.837	0.518839	0.539294	0.96207	0.336014	0.999984	Cobll1
589.446	-0.420063	0.436669	-0.961971	0.336064	0.999984	Glrx3
393.431	-0.44858	0.466358	-0.96188	0.33611	0.999984	Spred1
47.1381	-0.990774	1.03044	-0.961503	0.336299	0.999984	Eva1b
116.216	-0.729805	0.760181	-0.960042	0.337034	0.999984	Sec22a
154.478	0.593759	0.618567	0.959895	0.337108	0.999984	Itprid2
392.212	-0.446672	0.465464	-0.959627	0.337243	0.999984	Irf2bp2
23.5347	1.40942	1.46884	0.959546	0.337284	0.999984	Vipr2
411.031	1.19378	1.24444	0.959292	0.337412	0.999984	Ly6g6c
50.9414	-0.98968	1.0319	-0.959083	0.337517	0.999984	Rhbdl2
31.3939	1.1858	1.23653	0.958976	0.337571	0.999984	Rnf186
157.856	0.587741	0.613097	0.958644	0.337738	0.999984	Wdr48
540.729	0.410457	0.428181	0.958607	0.337757	0.999984	Acer3
15.2548	-1.65606	1.72762	-0.958581	0.33777	0.999984	Ccne2
1017.93	0.367407	0.38332	0.958487	0.337817	0.999984	Atp2a2
26.144	1.33262	1.39079	0.958175	0.337974	0.999984	Fat2
29.3235	-1.31155	1.36898	-0.958048	0.338038	0.999984	Kctd8
53.8818	2.41449	2.52219	0.9573	0.338416	0.999984	Phf11c
3.10852	3.57945	3.73939	0.957227	0.338453	0.999984	Gm35167
120.831	0.688825	0.719619	0.957209	0.338462	0.999984	Jarid2
281.689	0.487636	0.509471	0.957142	0.338496	0.999984	Taf12
39.3199	-1.08589	1.13493	-0.95679	0.338673	0.999984	Agbl4
22.8304	-1.39581	1.45885	-0.956785	0.338676	0.999984	Six4
25.7095	-1.32423	1.38423	-0.956657	0.33874	0.999984	Hecw2
8.35699	-2.31054	2.41572	-0.956459	0.33884	0.999984	Malrd1
300.418	0.486816	0.508994	0.956429	0.338855	0.999984	Erbb3
15.3756	1.59292	1.66566	0.956333	0.338904	0.999984	5430425K12Rik
120.931	0.647373	0.677086	0.956117	0.339013	0.999984	Ahsa1
18.7512	1.718	1.7977	0.955663	0.339243	0.999984	Lrrc74b
7.30334	-2.45341	2.56766	-0.955502	0.339324	0.999984	Cd55b
3.95621	-3.48713	3.65012	-0.955347	0.339402	0.999984	Map3k19
22.4559	-1.39771	1.46308	-0.955324	0.339414	0.999984	Prr15
9.44852	2.00905	2.10342	0.955135	0.339509	0.999984	Lrp3
18.921	1.43839	1.50615	0.95501	0.339573	0.999984	Qrfprl
441.035	0.428735	0.448973	0.954923	0.339617	0.999984	Aftph
208.86	-0.551097	0.577112	-0.954922	0.339617	0.999984	Bbln
356.292	0.463052	0.484948	0.954848	0.339655	0.999984	Slain2
305.576	-0.475966	0.498724	-0.954368	0.339897	0.999984	Tmem64
6.72438	2.40913	2.52478	0.954195	0.339985	0.999984	Acsl6
54.8516	-0.916195	0.960195	-0.954176	0.339995	0.999984	Ctsf
2129.04	-0.3505	0.367477	-0.953801	0.340185	0.999984	Krt7
10.4439	2.09378	2.19521	0.953796	0.340187	0.999984	Iqcm
175.482	-0.593463	0.622329	-0.953617	0.340278	0.999984	Ppp1r14c
434.334	-0.439663	0.461053	-0.953606	0.340283	0.999984	Rsu1
299.359	0.48648	0.510291	0.953338	0.340419	0.999984	Dyrk1a
35.8765	-1.11799	1.17292	-0.953161	0.340509	0.999984	Def8
1.49191	5.75938	6.04378	0.952944	0.340618	0.999984	Fam181b
38.5017	-1.08456	1.13818	-0.952889	0.340646	0.999984	Gprc5c
380.069	0.449522	0.472009	0.95236	0.340915	0.999984	Mpc1
20.137	-1.46583	1.53923	-0.952314	0.340938	0.999984	Arhgef4
165.902	0.575646	0.604506	0.952259	0.340966	0.999984	Dusp18
224.605	-0.624743	0.656147	-0.952139	0.341026	0.999984	Parp14
18.5553	-1.62216	1.70386	-0.952052	0.341071	0.999984	Stk26
3.58736	3.35793	3.5274	0.951959	0.341118	0.999984	ENSMUSG00000120294
18.2766	-1.6291	1.71181	-0.951682	0.341258	0.999984	Tpmt
7.68992	-2.41531	2.53846	-0.951486	0.341358	0.999984	Il36g
146.374	4.09759	4.30672	0.95144	0.341381	0.999984	Chil3
129.652	0.722062	0.758947	0.9514	0.341401	0.999984	Ahi1
7.84722	2.35415	2.47592	0.950818	0.341697	0.999984	Gm43824
121.344	-0.679539	0.715105	-0.950265	0.341978	0.999984	Ift74
282.772	0.495459	0.521618	0.949851	0.342188	0.999984	Smad5
416.159	0.433051	0.456006	0.94966	0.342285	0.999984	Klf7
74.0017	-0.80401	0.846777	-0.949494	0.342369	0.999984	Snhg18
3392.58	0.325589	0.342916	0.949472	0.342381	0.999984	Rpl4
35.1298	-1.11737	1.17752	-0.948924	0.342659	0.999984	Plxnd1
230.384	-0.541477	0.570713	-0.948772	0.342736	0.999984	Smad3
4.79378	2.74275	2.89098	0.948727	0.342759	0.999984	BB557941
4.79378	2.74275	2.89098	0.948727	0.342759	0.999984	Zfp993
49.786	-0.957656	1.0102	-0.947991	0.343134	0.999984	Rgs12
111.122	-0.681928	0.719353	-0.947974	0.343143	0.999984	Helz2
355.109	-0.494276	0.521412	-0.947957	0.343151	0.999984	Ppp1r14b
7.78503	2.35328	2.48393	0.947402	0.343434	0.999984	Mmp19
269.982	-0.515666	0.544317	-0.947364	0.343453	0.999984	Abca3
105.874	0.676934	0.714724	0.947126	0.343575	0.999984	H2aw
388.127	0.513694	0.542454	0.946981	0.343648	0.999984	Ugp2
1187.86	0.373745	0.394718	0.946865	0.343708	0.999984	Slc3a2
639.097	-0.402223	0.42488	-0.946675	0.343804	0.999984	Ndufa1
10.1158	-2.12214	2.24204	-0.946519	0.343884	0.999984	ENSMUSG00000120897
292.991	0.511315	0.540216	0.946502	0.343892	0.999984	Oxsr1
9.70864	-2.15613	2.27811	-0.946454	0.343917	0.999984	Gm14064
665.131	0.400955	0.423687	0.946349	0.343971	0.999984	Plk2
7.69191	2.18275	2.3086	0.945486	0.344411	0.999984	Fgf10
14.2083	-1.80785	1.91326	-0.944906	0.344707	0.999984	Zfp9
1060.18	0.400217	0.423646	0.944696	0.344814	0.999984	Emp1
9.96167	1.93309	2.04713	0.94429	0.345022	0.999984	Luzp2
1.4423	5.5515	5.88054	0.944046	0.345146	0.999984	Sdr16c6
12.2028	1.89495	2.00749	0.943939	0.345201	0.999984	Sbk3
19.8661	1.40122	1.48463	0.943819	0.345262	0.999984	Wnk4
326.755	0.470726	0.498978	0.943381	0.345486	0.999984	Eea1
4.78528	-2.91389	3.09105	-0.942688	0.345841	0.999984	Oca2
2.92194	3.59484	3.81697	0.941806	0.346292	0.999984	Gm26511
2.92194	3.59484	3.81697	0.941806	0.346292	0.999984	Htr6
4.39889	3.01528	3.20164	0.941792	0.346299	0.999984	Nfam1
35.8369	1.19348	1.26786	0.941333	0.346534	0.999984	Afp
2.60183	3.90332	4.14693	0.941257	0.346573	0.999984	Crxos
61.4764	0.839297	0.892079	0.940833	0.34679	0.999984	Nppb
26.4454	-1.28408	1.36511	-0.940641	0.346889	0.999984	Pdgfc
3.61125	-3.56055	3.7874	-0.940105	0.347164	0.999984	Gm46563
31.9387	-1.15513	1.22898	-0.939911	0.347263	0.999984	2310009B15Rik
13.8522	-1.72491	1.83534	-0.939831	0.347304	0.999984	Lix1l
547.123	0.401408	0.427189	0.93965	0.347397	0.999984	Xpo1
11.7805	1.82977	1.94774	0.939431	0.34751	0.999984	Guca1b
2733.9	-0.330887	0.35233	-0.939139	0.34766	0.999984	Tmem176b
18.3732	1.45963	1.55436	0.939057	0.347702	0.999984	Mkrn2os
1215.68	0.361032	0.384521	0.938914	0.347775	0.999984	Dsp
70.8651	-0.821192	0.875044	-0.938458	0.348009	0.999984	ENSMUSG00000121382
16.2122	-1.69345	1.80521	-0.938093	0.348196	0.999984	Ninl
215.404	-0.584837	0.62347	-0.938036	0.348226	0.999984	Pet100
62.208	0.839024	0.894781	0.937687	0.348405	0.999984	Cyp2s1
130.787	-0.625478	0.667138	-0.937553	0.348474	0.999984	Lage3
7.42411	2.24332	2.39354	0.937241	0.348634	0.999984	Plk1
142.525	0.649143	0.692614	0.937236	0.348637	0.999984	Cnot10
17.839	-1.62435	1.73397	-0.936778	0.348873	0.999984	Robo3
261.576	0.529003	0.564844	0.936547	0.348992	0.999984	Megf9
2.85975	3.60014	3.84471	0.936387	0.349074	0.999984	2700089I24Rik
2.85975	3.60014	3.84471	0.936387	0.349074	0.999984	Gm14697
2.85975	3.60014	3.84471	0.936387	0.349074	0.999984	Gm39204
2.85975	3.60014	3.84471	0.936387	0.349074	0.999984	Tmem156
2.85975	3.60014	3.84471	0.936387	0.349074	0.999984	Gm7489
12.2101	-1.92231	2.05354	-0.936095	0.349224	0.999984	Evc2
67.3684	0.838793	0.89608	0.936069	0.349237	0.999984	Syt7
47.3828	0.962733	1.02886	0.935731	0.349412	0.999984	Dennd4a
2.77583	4.04639	4.32447	0.935696	0.34943	0.999984	Tlr13
1003.14	-0.360017	0.384802	-0.93559	0.349484	0.999984	Pdap1
123.878	-0.639425	0.683566	-0.935424	0.34957	0.999984	Stau2
106.06	-0.69079	0.739165	-0.934554	0.350018	0.999984	Atp13a1
1175.6	-0.352672	0.377391	-0.934501	0.350046	0.999984	Dynlt3
30.4747	1.13186	1.2115	0.934256	0.350172	0.999984	Lgr4
315.175	0.471986	0.50525	0.934163	0.35022	0.999984	Kat6a
13.3199	1.69229	1.81185	0.934008	0.3503	0.999984	Lcat
123.017	-0.669615	0.717167	-0.933695	0.350461	0.999984	Renbp
3.54906	-3.56045	3.81446	-0.933408	0.350609	0.999984	Gm10415
106.107	-0.721134	0.772883	-0.933044	0.350797	0.999984	Zup1
3.23229	-3.69735	3.96324	-0.932912	0.350865	0.999984	St8sia2
119.784	0.658168	0.705539	0.932858	0.350893	0.999984	Dock4
515.84	0.42767	0.458462	0.932835	0.350905	0.999984	Prkci
347.203	0.44571	0.477809	0.932822	0.350912	0.999984	Sc5d
20.3293	-1.43078	1.53385	-0.932803	0.350921	0.999984	Gm20554
1.57926	5.29156	5.67397	0.932601	0.351026	0.999984	Htra3
8.8266	2.01323	2.15925	0.932372	0.351144	0.999984	Thrsp
32.2302	1.17252	1.25785	0.932156	0.351256	0.999984	Zwilch
21.4025	1.3389	1.43658	0.932007	0.351333	0.999984	Ncapg2
171.554	-0.579353	0.621711	-0.931868	0.351405	0.999984	Zfp827
138.207	0.620833	0.666622	0.931312	0.351692	0.999984	Capn7
11.1772	1.80679	1.94107	0.930821	0.351946	0.999984	Sod3
4.54501	2.74485	2.94888	0.93081	0.351952	0.999984	Lipn
178.347	0.547339	0.588042	0.930782	0.351966	0.999984	Zfp397
2.79756	3.60557	3.87381	0.930756	0.35198	0.999984	2810404F17Rik
2.79756	3.60557	3.87381	0.930756	0.35198	0.999984	Gm17203
2.79756	3.60557	3.87381	0.930756	0.35198	0.999984	Inka1
2.79756	3.60557	3.87381	0.930756	0.35198	0.999984	Ly6f
283.733	0.505226	0.542878	0.930644	0.352038	0.999984	Mylk
3.70744	-3.48672	3.74767	-0.930372	0.352179	0.999984	Tmc5
244.117	0.504637	0.542519	0.930173	0.352282	0.999984	Ufc1
10210.9	0.310903	0.334276	0.930078	0.352331	0.999984	Anxa1
55.7051	-0.931151	1.00117	-0.930061	0.35234	0.999984	Chst14
33.3159	1.13169	1.21706	0.929857	0.352445	0.999984	Lgi2
89.4674	-0.722429	0.777182	-0.92955	0.352604	0.999984	Gm41609
872.465	-0.366121	0.393914	-0.929443	0.35266	0.999984	Atpif1
396.051	-0.43204	0.464982	-0.929155	0.352809	0.999984	Elovl1
113.483	0.685651	0.738165	0.928858	0.352962	0.999984	Ccdc71l
26.9737	-1.36024	1.46485	-0.928589	0.353102	0.999984	Bhlhb9
243.559	0.500413	0.539057	0.928311	0.353246	0.999984	Ldlr
10.0079	1.96835	2.12074	0.928143	0.353333	0.999984	Fut9
1042.24	0.353981	0.381386	0.928142	0.353334	0.999984	Plaur
3.79567	3.01521	3.2495	0.927898	0.353461	0.999984	Eif4a3l1
236.48	-0.521587	0.562151	-0.927841	0.35349	0.999984	Tceal8
20.7826	1.43646	1.54859	0.927593	0.353619	0.999984	Phf24
1.38011	5.54967	5.98657	0.92702	0.353916	0.999984	B430306N03Rik
1.38011	5.54967	5.98657	0.92702	0.353916	0.999984	Gm39463
258.589	0.568636	0.613637	0.926665	0.3541	0.999984	Cdh13
5.95943	2.82249	3.04731	0.926224	0.35433	0.999984	St8sia1
6.10246	2.42272	2.6163	0.926011	0.35444	0.999984	1700018L02Rik
168.422	0.667625	0.721111	0.925828	0.354536	0.999984	Cftr
187.25	-0.545319	0.589089	-0.925699	0.354602	0.999984	Isoc1
7.12915	2.21772	2.39628	0.925485	0.354713	0.999984	9330175M20Rik
209.833	0.514695	0.556567	0.924767	0.355087	0.999984	Scp2
2.73537	3.61147	3.90607	0.924578	0.355186	0.999984	Gm17023
2.73537	3.61147	3.90607	0.924578	0.355186	0.999984	Gm42939
2.73537	3.61147	3.90607	0.924578	0.355186	0.999984	Gm44081
2.73537	3.61147	3.90607	0.924578	0.355186	0.999984	Lyg2
82.448	0.733618	0.793641	0.924371	0.355293	0.999984	Ifrd2
989.525	0.357866	0.387169	0.924316	0.355322	0.999984	Paics
263.147	-0.556763	0.602398	-0.924244	0.355359	0.999984	Nectin4
3.65871	3.1975	3.46	0.924132	0.355417	0.999984	1700029F12Rik
79.3071	-0.809128	0.875796	-0.923877	0.35555	0.999984	Slc38a1
32.1824	1.09915	1.18985	0.923777	0.355602	0.999984	Dnph1
8.06164	2.11472	2.29038	0.923309	0.355846	0.999984	Svopl
36.1152	-1.12024	1.21352	-0.923131	0.355939	0.999984	Chd1l
10.3368	-2.05961	2.23156	-0.922947	0.356035	0.999984	Fjx1
59.7312	0.837946	0.908428	0.922413	0.356313	0.999984	Trim59
29.8461	-1.29916	1.40877	-0.922193	0.356428	0.999984	Ppp1r14a
20.6943	1.35696	1.47178	0.921986	0.356536	0.999984	Syt14
104.353	0.671967	0.729003	0.921762	0.356653	0.999984	Ppip5k1
601.458	-0.389006	0.422038	-0.921733	0.356668	0.999984	Serinc2
19.889	-1.52163	1.6515	-0.921361	0.356862	0.999984	Osr1
13.7858	1.76925	1.923	0.920045	0.357549	0.999984	ENSMUSG00000121248
49.8974	-0.920877	1.00114	-0.919831	0.357661	0.999984	Pard6g
27.393	-1.33855	1.45584	-0.91943	0.357871	0.999984	Fscn1
4.6949	-2.86286	3.1146	-0.919173	0.358005	0.999984	Lrrn1
4.6949	-2.86286	3.1146	-0.919173	0.358005	0.999984	Sybu
8.90479	1.9873	2.16216	0.919131	0.358027	0.999984	Crybg2
569.218	0.388731	0.423175	0.918604	0.358303	0.999984	Rap1a
14.0919	-1.75271	1.90853	-0.918357	0.358432	0.999984	Palmd
816.556	-0.376604	0.410128	-0.91826	0.358483	0.999984	Litaf
1.19353	5.54878	6.04636	0.917706	0.358773	0.999984	Gm4847
1.19353	5.54878	6.04636	0.917706	0.358773	0.999984	Ear6
1.25572	5.54872	6.04636	0.917696	0.358778	0.999984	Gm20043
1.25572	5.54872	6.04636	0.917696	0.358778	0.999984	Gm30893
1.31791	5.5487	6.04636	0.917692	0.35878	0.999984	Gm15731
1.31791	5.5487	6.04636	0.917692	0.35878	0.999984	Myoc
1.31791	5.5487	6.04636	0.917692	0.35878	0.999984	Toporsl
1.51707	5.29027	5.76572	0.917539	0.35886	0.999984	Hsd3b8
12.4329	-1.8501	2.0179	-0.916844	0.359224	0.999984	Gm4951
48.6373	-1.00676	1.0982	-0.916731	0.359284	0.999984	Tusc1
226.646	-0.512226	0.558762	-0.916716	0.359291	0.999984	Gabpb1
501.413	0.422165	0.46055	0.916654	0.359324	0.999984	Mat2a
149.255	0.593679	0.647721	0.916566	0.35937	0.999984	Ctnnal1
187.621	-0.537344	0.586382	-0.916371	0.359472	0.999984	Dhrs1
293.4	0.462509	0.504736	0.916338	0.35949	0.999984	Tmem41b
57.9224	0.850181	0.928136	0.916009	0.359662	0.999984	Tmem88
151.96	-0.608526	0.664412	-0.915886	0.359727	0.999984	Ago1
208.479	0.542899	0.592889	0.915684	0.359833	0.999984	Tmx2
36.5194	-1.05918	1.15687	-0.915557	0.359899	0.999984	Syngr1
538.831	0.403012	0.440183	0.915555	0.3599	0.999984	Cpox
302.929	0.463307	0.506686	0.914387	0.360513	0.999984	Septin11
570.839	-0.41085	0.449331	-0.914359	0.360528	0.999984	Gng12
6.18369	2.31086	2.5276	0.914253	0.360584	0.999984	Slc11a1
15.7303	1.5015	1.64402	0.913313	0.361078	0.999984	Gm53012
5.97093	-2.55619	2.79892	-0.913275	0.361098	0.999984	Eno4
263.533	0.4755	0.520734	0.913134	0.361172	0.999984	Bmi1
683.68	-0.381949	0.418403	-0.912875	0.361308	0.999984	Atp6v1d
46.155	-0.973248	1.06648	-0.91258	0.361464	0.999984	Tpbg
14.9532	-1.61099	1.7657	-0.912385	0.361566	0.999984	Lrguk
44.071	0.966723	1.05975	0.912221	0.361652	0.999984	Pde8b
22.0081	1.37145	1.50363	0.912096	0.361718	0.999984	Gm3604
19.6572	-1.40476	1.54036	-0.911969	0.361785	0.999984	Rps6ka5
38.0322	1.00225	1.09989	0.911226	0.362176	0.999984	Prob1
11.7033	1.71744	1.8867	0.910289	0.36267	0.999984	Cdk5r1
348.882	0.435898	0.47897	0.910075	0.362783	0.999984	Nsf
34.6996	-1.06455	1.17036	-0.909598	0.363035	0.999984	Creb3l1
153.014	-0.602335	0.662498	-0.909187	0.363251	0.999984	Relch
41.1515	0.967582	1.06462	0.908856	0.363426	0.999984	Myo3b
126.672	0.63755	0.701623	0.90868	0.363519	0.999984	Ipmk
77.2086	0.772393	0.850483	0.908182	0.363782	0.999984	Brat1
176.76	0.540173	0.594938	0.907948	0.363906	0.999984	Kifbp
5.01167	-2.75735	3.03723	-0.907849	0.363958	0.999984	Chadl
534.165	-0.392445	0.432361	-0.907679	0.364048	0.999984	Ehf
1316.08	-0.336302	0.370572	-0.907519	0.364132	0.999984	Atp5g3
28.6189	1.18203	1.30266	0.907397	0.364197	0.999984	Ttc29
162.974	0.564956	0.622775	0.907159	0.364323	0.999984	Scnm1
46.1467	-0.943019	1.03969	-0.907022	0.364395	0.999984	Thrb
24.4325	1.22241	1.34796	0.906862	0.36448	0.999984	Rab3b
198.254	0.526977	0.581345	0.906479	0.364682	0.999984	Hagh
2.88733	-3.76077	4.15398	-0.905341	0.365285	0.999984	ENSMUSG00000120119
218.603	0.498607	0.550882	0.905107	0.365409	0.999984	Tcea3
168.801	-0.550735	0.608495	-0.905077	0.365425	0.999984	Trim26
117.074	-0.649413	0.717778	-0.904755	0.365595	0.999984	Bmt2
5.23224	-2.70171	2.98755	-0.904323	0.365824	0.999984	Sntn
100.977	-0.796547	0.880898	-0.904244	0.365866	0.999984	Psd3
540.095	-0.407213	0.450587	-0.903738	0.366134	0.999984	Ndufa3
31.7413	-1.24496	1.3776	-0.90372	0.366144	0.999984	Amer1
6.69485	-2.41953	2.67757	-0.903628	0.366192	0.999984	Tmem47
13.1173	1.73498	1.92016	0.903557	0.36623	0.999984	Gm45740
4.12936	-2.9597	3.27562	-0.903555	0.366232	0.999984	Kdr
6.61561	2.25731	2.49829	0.903542	0.366238	0.999984	Angpt2
19.315	-1.51863	1.68115	-0.90333	0.366351	0.999984	Inhba
10.9681	-1.95191	2.16085	-0.903305	0.366364	0.999984	Ephb6
7.9163	-2.26757	2.5117	-0.902804	0.36663	0.999984	Efhb
215.711	0.510543	0.565536	0.90276	0.366653	0.999984	Smpdl3a
44.1799	0.95293	1.05581	0.90256	0.36676	0.999984	Gm30938
118.343	-0.625244	0.692893	-0.902368	0.366861	0.999984	Hmgn5
2.98352	-3.69685	4.09777	-0.902162	0.366971	0.999984	Gm47662
5.36912	2.46154	2.72851	0.902157	0.366974	0.999984	Syp
546.593	0.392879	0.435581	0.901965	0.367076	0.999984	Rbbp6
635.551	0.376285	0.417193	0.901945	0.367086	0.999984	Atl3
157.625	0.62449	0.692532	0.901749	0.36719	0.999984	Naaa
74.0799	0.741391	0.822329	0.901574	0.367283	0.999984	Tlcd4
193.645	-0.526221	0.583715	-0.901504	0.367321	0.999984	Cdk2ap1
669.782	0.3737	0.414615	0.901319	0.367419	0.999984	Gls
5.85066	2.51187	2.78706	0.901262	0.367449	0.999984	Gm32618
175.841	0.531756	0.590284	0.900848	0.367669	0.999984	Cirbp
62.7517	-0.840065	0.933767	-0.899652	0.368305	0.999984	Gm10033
30.3857	-1.12879	1.25483	-0.899553	0.368358	0.999984	Iqck
27133.1	-0.292746	0.325514	-0.899336	0.368474	0.999984	mt-Atp6
82.0426	-0.727043	0.808442	-0.899314	0.368485	0.999984	Gpc1
35.164	-1.10253	1.22635	-0.899034	0.368634	0.999984	Clec2d
82.5008	0.732907	0.815325	0.898914	0.368699	0.999984	Rassf6
302.179	0.498941	0.555223	0.898632	0.368849	0.999984	Diaph2
3.2381	-3.55987	3.96148	-0.89862	0.368855	0.999984	Nhsl2
3.2381	-3.55987	3.96148	-0.89862	0.368855	0.999984	Pde1b
10.7175	-1.94342	2.16285	-0.898544	0.368895	0.999984	Ttc21a
9.84464	-2.03646	2.26652	-0.898495	0.368922	0.999984	Ephb2
6.97	-2.34981	2.61604	-0.89823	0.369063	0.999984	Hhat
5.33751	2.84458	3.16763	0.898017	0.369177	0.999984	Gm12724
5.33751	2.84458	3.16763	0.898017	0.369177	0.999984	Gm48420
34.778	-1.05779	1.17833	-0.897707	0.369342	0.999984	Pou6f1
122.068	-0.642769	0.716411	-0.897207	0.369609	0.999984	Mpzl1
45.4531	-0.960802	1.07107	-0.897049	0.369693	0.999984	Krba1
363.123	-0.4262	0.47521	-0.896867	0.36979	0.999984	St3gal1
118.191	-0.646315	0.720717	-0.896767	0.369843	0.999984	ENSMUSG00000121513
173.685	-0.545927	0.609095	-0.896293	0.370096	0.999984	Polr1c
13.0346	-1.76505	1.96928	-0.896291	0.370097	0.999984	Casp12
280.113	-0.471866	0.526551	-0.896146	0.370175	0.999984	Aopep
16.3281	1.50228	1.67683	0.895905	0.370303	0.999984	Ildr2
65.9651	0.773983	0.864188	0.895619	0.370456	0.999984	Rnf144b
335.891	-0.435326	0.486103	-0.895543	0.370497	0.999984	Slc6a6
174.626	0.543066	0.607247	0.894309	0.371157	0.999984	Exoc3
83.0053	-0.732564	0.819319	-0.894113	0.371261	0.999984	Mvb12b
84.4115	0.698029	0.780955	0.893814	0.371421	0.999984	Cactin
295.227	0.464215	0.519662	0.893303	0.371695	0.999984	Ascc3
392.338	-0.427553	0.478622	-0.8933	0.371696	0.999984	Clptm1
101.617	-0.692928	0.775818	-0.893158	0.371772	0.999984	Amdhd2
117.661	0.631227	0.707129	0.892661	0.372038	0.999984	Zdhhc13
8.25184	-2.17416	2.43709	-0.892113	0.372332	0.999984	Wdr5b
10.5327	-1.9584	2.19542	-0.892037	0.372373	0.999984	Myct1
385.394	-0.419912	0.470937	-0.891652	0.37258	0.999984	Cbx1
68.1103	0.76396	0.856893	0.891547	0.372636	0.999984	Cers3
4171.39	0.312909	0.351106	0.89121	0.372816	0.999984	Anxa5
782.997	-0.357692	0.401499	-0.890891	0.372987	0.999984	Mical2
260.466	-0.471026	0.528808	-0.890732	0.373073	0.999984	Fam214b
5.18254	2.46233	2.76524	0.890459	0.37322	0.999984	Tph2
182.118	-0.559164	0.628087	-0.890266	0.373323	0.999984	Tgfb1i1
695.195	-0.37284	0.419006	-0.889819	0.373563	0.999984	Exoc4
296.558	0.477662	0.536882	0.889696	0.373629	0.999984	Gde1
4.7629	-2.75625	3.09805	-0.889673	0.373642	0.999984	Ntng1
95.7416	0.676579	0.760525	0.889621	0.37367	0.999984	Rragd
436.082	0.41595	0.467588	0.889564	0.3737	0.999984	Txn2
143.888	0.571337	0.642337	0.889467	0.373752	0.999984	Eef1e1
221.021	0.506504	0.569646	0.889155	0.37392	0.999984	Eif2b5
5.15093	2.85133	3.20805	0.888806	0.374108	0.999984	Gm33497
5.15093	2.85133	3.20805	0.888806	0.374108	0.999984	Sgo1
2807.64	-0.306905	0.345486	-0.888328	0.374364	0.999984	Ctnnb1
11.2209	-1.88623	2.12389	-0.888101	0.374487	0.999984	Nog
520.465	0.383387	0.43185	0.887778	0.37466	0.999984	Med13
564.24	-0.382474	0.43102	-0.887369	0.37488	0.999984	Lpin2
160.15	0.566351	0.638471	0.887042	0.375057	0.999984	Nsun4
10.3462	-1.9613	2.21105	-0.887041	0.375057	0.999984	Cyp2d22
410.995	0.40691	0.458794	0.886913	0.375126	0.999984	Oat
150.9	0.579311	0.653303	0.886742	0.375218	0.999984	Rpf2
208.748	-0.521196	0.587804	-0.886683	0.375249	0.999984	Nfkbie
56.1547	0.832015	0.938536	0.886503	0.375347	0.999984	Gpt2
15.5035	-1.63957	1.84961	-0.886437	0.375382	0.999984	Cldn1
1.39268	5.28767	5.96792	0.886015	0.375609	0.999984	Snph
578.475	0.376395	0.424835	0.88598	0.375628	0.999984	Tpi1
100.932	0.653756	0.737984	0.885868	0.375689	0.999984	Adprm
99.1505	0.650674	0.734576	0.885781	0.375735	0.999984	Ccdc117
59.9438	-0.837896	0.946007	-0.885719	0.375769	0.999984	Snx32
5.08874	2.8536	3.22208	0.885639	0.375812	0.999984	Cyp3a59
9.40929	-2.0424	2.30698	-0.885315	0.375987	0.999984	Ptprz1
5.4775	2.52391	2.85163	0.885077	0.376115	0.999984	ENSMUSG00000121020
308.269	-0.4642	0.52449	-0.88505	0.37613	0.999984	Irf1
26.1127	3.09203	3.49405	0.884941	0.376189	0.999984	Gpnmb
4.87386	-2.68394	3.03326	-0.884836	0.376245	0.999984	Wdr17
113.543	0.61412	0.694257	0.884571	0.376388	0.999984	Asap2
28.0428	-1.19854	1.35495	-0.884566	0.376391	0.999984	Ccdc39
298.559	0.447344	0.505731	0.884548	0.3764	0.999984	G6pdx
17.6245	1.37576	1.55544	0.884482	0.376436	0.999984	Adm2
548.865	-0.401773	0.454567	-0.883857	0.376773	0.999984	Atp6v1f
957.182	0.367304	0.415644	0.883699	0.376859	0.999984	Ogdh
121.491	0.62472	0.706993	0.88363	0.376896	0.999984	Mcm6
6.48819	2.29599	2.59892	0.88344	0.376999	0.999984	Gm44973
380.756	0.412156	0.466562	0.883389	0.377026	0.999984	Nbr1
11.408	1.67833	1.89992	0.883368	0.377037	0.999984	Mlip
20.2828	-1.35106	1.52999	-0.883052	0.377208	0.999984	Padi2
492.881	-0.401462	0.454661	-0.882993	0.37724	0.999984	Ptpn14
22.4205	-1.27881	1.44827	-0.882991	0.377241	0.999984	Clic6
227.431	0.501301	0.568053	0.88249	0.377512	0.999984	Cab39l
5.02654	2.85591	3.23654	0.882394	0.377564	0.999984	Gm19967
2.95533	-3.62968	4.11464	-0.882138	0.377702	0.999984	Gm35162
8.12722	2.14978	2.43707	0.882119	0.377712	0.999984	Clec7a
2.81356	3.56324	4.04159	0.881644	0.377969	0.999984	Cr2
348.537	0.428821	0.486493	0.881454	0.378072	0.999984	Zfp644
2.49002	3.7232	4.22507	0.881215	0.378201	0.999984	Gm49729
2.49002	3.7232	4.22507	0.881215	0.378201	0.999984	Tdrd9
1969.53	-0.825356	0.936707	-0.881125	0.37825	0.999984	Sftpb
108.515	-0.631977	0.71739	-0.88094	0.37835	0.999984	Pcx
99.3665	0.676134	0.767519	0.880935	0.378353	0.999984	Osgin2
83.6381	0.720737	0.818759	0.880279	0.378708	0.999984	Timm8a1
85.9313	0.69558	0.790264	0.880187	0.378758	0.999984	Trabd
22.3829	-1.28983	1.46548	-0.880141	0.378783	0.999984	Aldh16a1
10.1329	1.76402	2.00445	0.880052	0.378831	0.999984	Cdh16
44.6975	-0.919448	1.04487	-0.879965	0.378878	0.999984	Maged2
66.213	0.766744	0.871813	0.879482	0.37914	0.999984	Ogfod2
325.256	-0.450108	0.512014	-0.879094	0.379351	0.999984	Erlin2
4.96435	2.85829	3.25174	0.879002	0.3794	0.999984	Dll3
46.7724	0.978358	1.11382	0.878378	0.379738	0.999984	Ttn
98.5461	-0.661778	0.753467	-0.87831	0.379775	0.999984	Dnlz
46.7965	0.888232	1.01136	0.878257	0.379804	0.999984	Kif20b
47.7653	-0.925643	1.05405	-0.87818	0.379846	0.999984	Dzip1l
8.32299	2.00608	2.28482	0.878004	0.379941	0.999984	Nfasc
337.354	0.438814	0.499848	0.877895	0.380001	0.999984	Pik3cb
4.11921	2.80051	3.1937	0.876887	0.380548	0.999984	C230038L03Rik
79.0334	-0.714542	0.815061	-0.876674	0.380664	0.999984	Tbcd
345.286	-0.423493	0.48319	-0.876452	0.380784	0.999984	Fam104a
2.67318	3.65496	4.17101	0.876278	0.380879	0.999984	Cyp2c70
2.67318	3.65496	4.17101	0.876278	0.380879	0.999984	Gm14440
2.67318	3.65496	4.17101	0.876278	0.380879	0.999984	Gm48539
123.209	0.635326	0.725101	0.87619	0.380927	0.999984	Vhl
7.29438	-2.27009	2.59172	-0.875903	0.381083	0.999984	Rrm2
19.9996	1.34384	1.5346	0.875692	0.381198	0.999984	Csta2
584.397	0.36913	0.421645	0.875452	0.381328	0.999984	Bpnt2
655.969	-0.362824	0.414515	-0.875299	0.381411	0.999984	Map4k4
5.87923	2.31915	2.65004	0.875139	0.381498	0.999984	Igdcc4
4.90216	2.861	3.26937	0.875093	0.381523	0.999984	EU599041
434.424	0.404981	0.462834	0.875003	0.381572	0.999984	Lcor
14.5922	1.49602	1.70991	0.874912	0.381622	0.999984	Cdo1
4244.83	-0.301772	0.345064	-0.874538	0.381825	0.999984	Itgb1
161.689	-0.538682	0.616	-0.874484	0.381855	0.999984	Naga
3.36829	-3.40812	3.89889	-0.874126	0.38205	0.999984	Dcdc2b
0.895148	5.28682	6.05012	0.873836	0.382207	0.999984	Cnr2
0.895148	5.28682	6.05012	0.873836	0.382207	0.999984	D13Ertd608e
0.895148	5.28682	6.05012	0.873836	0.382207	0.999984	E330020D12Rik
0.895148	5.28682	6.05012	0.873836	0.382207	0.999984	ENSMUSG00000120226
0.895148	5.28682	6.05012	0.873836	0.382207	0.999984	Emx2os
0.895148	5.28682	6.05012	0.873836	0.382207	0.999984	F9
0.895148	5.28682	6.05012	0.873836	0.382207	0.999984	Gm15082
0.895148	5.28682	6.05012	0.873836	0.382207	0.999984	Gm39458
0.895148	5.28682	6.05012	0.873836	0.382207	0.999984	Gm42133
0.895148	5.28682	6.05012	0.873836	0.382207	0.999984	Gm49364
0.895148	5.28682	6.05012	0.873836	0.382207	0.999984	Lncbate6
0.895148	5.28682	6.05012	0.873836	0.382207	0.999984	Sult1c1
0.895148	5.28682	6.05012	0.873836	0.382207	0.999984	Treml2
0.895148	5.28682	6.05012	0.873836	0.382207	0.999984	Vmn1r214
0.895148	5.28682	6.05012	0.873836	0.382207	0.999984	Vmn1r227
0.895148	5.28682	6.05012	0.873836	0.382207	0.999984	Gm45671
0.895148	5.28682	6.05012	0.873836	0.382207	0.999984	4933402N03Rik
0.895148	5.28682	6.05012	0.873836	0.382207	0.999984	Ces2c
0.895148	5.28682	6.05012	0.873836	0.382207	0.999984	Mt4
0.895148	5.28682	6.05012	0.873836	0.382207	0.999984	Olfr290
0.95734	5.28676	6.05012	0.873826	0.382213	0.999984	4932415D10Rik
0.95734	5.28676	6.05012	0.873826	0.382213	0.999984	Alx4
0.95734	5.28676	6.05012	0.873826	0.382213	0.999984	Cd300c2
0.95734	5.28676	6.05012	0.873826	0.382213	0.999984	Gm14198
0.95734	5.28676	6.05012	0.873826	0.382213	0.999984	Platr23
0.95734	5.28676	6.05012	0.873826	0.382213	0.999984	Slc10a4
0.95734	5.28676	6.05012	0.873826	0.382213	0.999984	Timm8a2
0.95734	5.28676	6.05012	0.873826	0.382213	0.999984	Vmn1r47
0.95734	5.28676	6.05012	0.873826	0.382213	0.999984	Kprp
1.01953	5.28673	6.05012	0.873822	0.382215	0.999984	4933401L05Rik
1.01953	5.28673	6.05012	0.873822	0.382215	0.999984	Ctxn3
1.01953	5.28673	6.05012	0.873822	0.382215	0.999984	Gm11999
1.01953	5.28673	6.05012	0.873822	0.382215	0.999984	Gm14329
1.01953	5.28673	6.05012	0.873822	0.382215	0.999984	Gm36503
1.01953	5.28673	6.05012	0.873822	0.382215	0.999984	Tac4
1.01953	5.28673	6.05012	0.873822	0.382215	0.999984	Zfp300
1.01953	5.28673	6.05012	0.873822	0.382215	0.999984	Cyp17a1
1.08172	5.28672	6.05012	0.87382	0.382217	0.999984	Gm128
1.08172	5.28672	6.05012	0.87382	0.382217	0.999984	Gm28778
1.08172	5.28672	6.05012	0.87382	0.382217	0.999984	Gm32014
1.08172	5.28672	6.05012	0.87382	0.382217	0.999984	Gm45231
1.14392	5.28671	6.05012	0.873818	0.382217	0.999984	1700064J06Rik
1.14392	5.28671	6.05012	0.873818	0.382217	0.999984	Hpca
1.14392	5.28671	6.05012	0.873818	0.382217	0.999984	Mab21l2
1.20611	5.2867	6.05012	0.873817	0.382218	0.999984	Abcg4
1.20611	5.2867	6.05012	0.873817	0.382218	0.999984	Gm10248
1.20611	5.2867	6.05012	0.873817	0.382218	0.999984	Gm50214
1.20611	5.2867	6.05012	0.873817	0.382218	0.999984	Slc5a11
1.20611	5.2867	6.05012	0.873817	0.382218	0.999984	1700034I23Rik
1.2683	5.28669	6.05012	0.873815	0.382219	0.999984	Olfr1238
1.2683	5.28669	6.05012	0.873815	0.382219	0.999984	Uchl1os
3.55032	3.09489	3.54383	0.873318	0.38249	0.999984	Vil1
240.253	0.480092	0.549781	0.873242	0.382531	0.999984	Avpi1
3024.27	0.299858	0.343398	0.873208	0.38255	0.999984	Itm2b
7.93907	-2.1536	2.46632	-0.873202	0.382553	0.999984	ENSMUSG00000120638
27.6883	-1.17038	1.34102	-0.87275	0.382799	0.999984	Pnp2
22.5913	-1.26697	1.45194	-0.872608	0.382877	0.999984	Epsti1
1.59184	4.94052	5.66234	0.872523	0.382923	0.999984	Gm34664
8.7288	-2.09257	2.39841	-0.872483	0.382945	0.999984	Astn2
255.585	0.465251	0.533259	0.872468	0.382953	0.999984	Sos1
46.4499	0.908125	1.04087	0.872467	0.382953	0.999984	B930095G15Rik
8.80756	2.07698	2.38076	0.872403	0.382989	0.999984	Kif18b
22.2204	1.24936	1.43226	0.872301	0.383044	0.999984	Cdkn2c
5.36243	-2.58195	2.96061	-0.872102	0.383153	0.999984	Spata18
319.598	-0.493267	0.565643	-0.872046	0.383183	0.999984	Fosb
141.016	-0.572143	0.656152	-0.871967	0.383226	0.999984	Dclk1
90.4975	-0.699604	0.802351	-0.871943	0.38324	0.999984	Itga5
206.936	0.521988	0.598656	0.871934	0.383245	0.999984	Tnrc6c
2971.75	-0.319149	0.366083	-0.871794	0.383321	0.999984	Cstb
125.044	-0.598744	0.686857	-0.871716	0.383364	0.999984	Ptprs
33.1523	1.03481	1.18741	0.871486	0.383489	0.999984	A930004D18Rik
129.052	-0.583852	0.670118	-0.871268	0.383608	0.999984	Gm21972
11.5376	-1.83019	2.10081	-0.871182	0.383655	0.999984	Il15ra
43.7645	-0.990245	1.13693	-0.870985	0.383762	0.999984	Arhgef10
535.035	-0.378597	0.434888	-0.870561	0.383994	0.999984	Abhd4
4.29355	-2.80851	3.22653	-0.870442	0.384059	0.999984	Kcnmb4
58.4368	0.822811	0.945731	0.870026	0.384286	0.999984	Rrp12
5.01747	-2.6419	3.03697	-0.869914	0.384348	0.999984	Armh4
1384.46	0.323142	0.371524	0.869772	0.384425	0.999984	Tubb4b
70.6264	0.748487	0.860836	0.869488	0.38458	0.999984	Smim31
3.97613	2.89884	3.335	0.869219	0.384728	0.999984	Abcd2
7.7823	1.99046	2.29006	0.869173	0.384752	0.999984	Pgm5
3.99482	2.80484	3.22799	0.86891	0.384896	0.999984	Olfm3
35.6361	-1.01167	1.16433	-0.868883	0.384911	0.999984	Adgrl1
11.1641	-1.88571	2.17038	-0.868835	0.384937	0.999984	Spp1
13.1966	-1.71117	1.97072	-0.868296	0.385232	0.999984	Ifi211
27.0338	-1.15069	1.32526	-0.86828	0.385241	0.999984	Aldh1l1
466.499	0.387289	0.446071	0.868221	0.385273	0.999984	Cav2
6.34808	-2.35633	2.71479	-0.86796	0.385416	0.999984	Ifi203
19.1157	1.47574	1.70069	0.867728	0.385543	0.999984	Lrrc7
6.70066	-2.32329	2.67754	-0.867697	0.38556	0.999984	Myo1h
770.881	0.346341	0.399336	0.867293	0.385782	0.999984	Map2k3
12086.1	-0.294837	0.340002	-0.867163	0.385853	0.999984	S100a11
88.5731	-0.74602	0.860346	-0.867116	0.385878	0.999984	Tbc1d9
60.438	-0.821089	0.947174	-0.866883	0.386006	0.999984	Bin1
18.5696	-1.37175	1.58284	-0.86664	0.386139	0.999984	Wnt10b
574.255	-0.394715	0.455729	-0.866118	0.386425	0.999984	Nebl
10.1954	-1.93668	2.23648	-0.86595	0.386518	0.999984	Rem2
237.968	-0.469791	0.542645	-0.865744	0.386631	0.999984	Ndufs2
[truncated: 27,930 more rows]
