# Supplementary material for: Interleukin-11 causes alveolar type 2 cell dysfunction and prevents alveolar regeneration
Source: Nat Commun. 2024 Oct 2;15:8530. doi: 10.1038/s41467-024-52810-8 (PMC11448503; doi:10.1038/s41467-024-52810-8)
Supplement: Supplementary file 10 — Supplementary Data 7 [file 41467_2024_52810_MOESM10_ESM.xlsx]

## Sheet: Krt8ADI_AntiIL11_vs_IgG
Table S7. Enriched pathways in KRT8+ transitional cells from bleomycin-injured Sftpc-tdT mice treated with X203 vs. IgG antibodies.
	pathway	pval	padj	ES	NES	nMoreExtreme	size	leadingEdge
1	HALLMARK_ADIPOGENESIS	0.127681	0.157139	0.260919	1.18318	7564	199	c("Aldh2", "Chchd10", "Apoe", "Hadh", "Lpl", "Fabp4", "Mgll", "Abca1", "Mylk", "Ndufab1", "Elmod3", "Phyh", "Esrra", "C3", "Fzd4", "Cd302", "Col4a1", "Ddt", "Pgm1", "Scarb1", "Abcb8", "Hibch", "Ndufa5", "Ech1", "Ltc4s", "Pqlc3", "Taldo1", "Reep5", "Ptcd3", "Dhrs7", "Col15a1", "Echs1", "Gpx4", "Retn", "Miga2", "Reep6", "Lifr", "Uqcr11", "Dnajc15", "Dgat1", "Etfb", "Arl4a", "Sdhb", "Idh1", "Acads",…
2	HALLMARK_ALLOGRAFT_REJECTION	0.0358509	0.0626744	0.297195	1.32889	2107	179	c("Cd74", "H2-Aa", "H2-DMb1", "Rps9", "Ptprc", "Spi1", "H2-DMa", "Ctss", "Cd2", "Itgb2", "Il18", "Itk", "Gcnt1", "Inhbb", "Ccnd3", "Itgal", "Apbb1", "Lif", "Ccr2", "Gpr65", "Il7", "Cfp", "Pf4", "Ptpn6", "Irf8", "Il10", "Glmn", "Igsf6", "Ltb", "Lck", "Fcgr2b", "Fgr", "Fyb", "Stab1", "Fas", "Zap70", "Hcls1", "Ncf4", "Traf2")
3	HALLMARK_ANDROGEN_RESPONSE	0.00157342	0.00983387	-0.393525	-1.67428	67	99	c("Actn1", "Sgk1", "Pdlim5", "Itgav", "Fkbp5", "Slc38a2", "B2m", "Tpd52", "Ndrg1", "Uap1", "Abhd2", "Krt8", "Tnfaip8", "Acsl3", "Steap4", "Elk4", "Ptpn21", "Ube2j1", "Krt19", "Cdk6", "Ncoa4", "Myl12a", "Pmepa1", "Bmpr1b", "Adrm1", "Ell2", "Appbp2", "Sat1", "Akt1", "Azgp1", "Herc3", "Pgm3", "Sec24d", "Stk39", "Srf", "Arid5b", "Plpp1")
4	HALLMARK_ANGIOGENESIS	0.0363511	0.0626744	0.459603	1.51676	1954	33	c("Olr1", "Lpl", "Jag1", "Spp1", "Slco2a1", "Pdgfa", "Pglyrp1", "Jag2", "Nrp1", "Pf4")
5	HALLMARK_APICAL_JUNCTION	0.00764926	0.0239039	-0.302204	-1.42109	312	192	c("Actn1", "Lamc2", "Flnc", "Adam9", "Vcl", "Actn4", "Baiap2", "Pals1", "Itga3", "Ctnnd1", "Ldlrap1", "Ywhah", "Arpc2", "Ctnna1", "Amigo2", "Cap1", "Akt3", "Cldn4", "Dlg1", "Pik3cb", "Wasl", "Parva", "Itgb1", "Gtf2f1", "Rasa1", "Cldn6", "Fscn1", "Nrxn2", "Egfr", "Zyx", "Cdh3", "Acta1", "Tspan4", "Shc1", "Cx3cl1", "Map3k20", "Nrap", "Adra1b", "Tsc1", "Tjp1", "Cdh1", "Actb", "Vasp", "Col17a1", "Rra…
6	HALLMARK_APICAL_SURFACE	0.230705	0.243077	-0.324535	-1.16171	10530	41	c("Plaur", "Lypd3", "Gstm5", "Cx3cl1", "Adipor2", "Mal", "Scube1", "Hspb1", "Flot2", "Adam10", "Il2rg", "Ghrl", "Atp6v0a4", "Srpx", "Il2rb")
7	HALLMARK_APOPTOSIS	9.5898e-05	0.00163941	-0.377373	-1.72571	3	157	c("Plat", "F2r", "Emp1", "Pmaip1", "Ccnd2", "Tnfrsf12a", "Slc20a1", "Bcl2l1", "Dcn", "Gsn", "Timp2", "Ppp3r1", "Gch1", "Rnasel", "Bid", "Txnip", "Pea15a", "Hmox1", "Ier3", "Etf1", "Anxa1", "Casp3", "Bcl10", "Krt18", "Gpx1", "Sptan1", "Lef1", "Sc5d", "Diablo", "Jun", "Bnip3l", "Sat1", "Cd38", "Il1a", "Btg3", "Dnaja1", "Tgfb2", "Gadd45a", "Timp1", "Clu", "Cth", "Cflar", "Igf2r", "Hspb1", "Gpx3", "P…
8	HALLMARK_BILE_ACID_METABOLISM	0.0487188	0.0761232	0.325675	1.34868	2775	106	c("Aqp9", "Idh2", "Acsl5", "Npc1", "Abca1", "Nedd4", "Phyh", "Abcd3", "Fads2", "Gstk1", "Fads1", "Abca2", "Abcd1", "Ch25h", "Tfcp2l1", "Lck", "Slc27a5", "Slc22a18", "Pex11g", "Abca3", "Pecr", "Nudt12", "Idh1", "Ttr", "Rxra", "Hsd17b4", "Pex1", "Idi1", "Pfkm", "Slc29a1", "Scp2", "Dhcr24", "Pex16", "Soat2", "Abcg4")
9	HALLMARK_CHOLESTEROL_HOMEOSTASIS	0.0045431	0.0182483	0.421714	1.6432	253	74	c("Scd1", "Fabp5", "Fasn", "Alcam", "Scd2", "Lpl", "Anxa5", "Jag1", "Atf3", "Ctnnb1", "Avpr1a", "Fads2", "Abca2", "Trp53inp1", "Cyp51", "Pdk3", "Ech1", "Atf5")
10	HALLMARK_COAGULATION	0.0170956	0.0407039	-0.320594	-1.41851	723	127	c("Plat", "Ctsl", "F3", "F12", "Adam9", "Rac1", "Gsn", "Capn2", "Arf4", "Prss23", "Maff", "Dusp14", "Wdr1", "Lamp2", "Hmgcs2", "Fga")
11	HALLMARK_COMPLEMENT	0.00578161	0.019272	-0.31036	-1.44859	237	182	c("Plat", "Ctsl", "Plaur", "Plscr1", "Cp", "Hspa1a", "F3", "Fdx1", "Adam9", "Ppp2cb", "Spock2", "Dusp5", "Timp2", "Gpd2", "Cdh13", "Maff", "Ccl5", "Lamp2", "Gmfb")
12	HALLMARK_DNA_REPAIR	0.0507458	0.0768875	-0.285289	-1.29258	2122	148	c("Polr2a", "Zwint", "Tsg101", "Trp53", "Cda", "Nt5c3", "Polr1d", "Supt5", "Ddb1", "Taf1c", "Ssrp1", "Gtf2f1", "Sdcbp", "Polh", "Hprt", "Ercc4", "Vps37b", "Adrm1", "Gsdme", "Pcna", "Aprt", "Pold3", "Itpa", "Sf3a3", "Ercc8", "Polb", "Gtf2a2", "Ell", "Fen1", "Pnp2", "Nme1", "Eloa", "Tmed2", "Rnmt", "Pola2", "Poll", "Srsf6", "Clp1", "Polr3c")
13	HALLMARK_E2F_TARGETS	0.0124308	0.0327128	0.309916	1.40625	736	200	c("Stmn1", "Prdx4", "Xpo1", "Rrm2", "Kif18b", "Ccnb2", "Cdk1", "Cdc20", "Mcm3", "Tfrc", "Cdkn1a", "Racgap1", "Tacc3", "Gins1", "Dscc1", "Rpa2", "Cdkn1b", "Diaph3", "Cdk4", "Stag1", "Chek2", "Hmmr", "Psmc3ip", "Cdc25b", "Top2a", "Pold1", "Mki67", "Ncapd2", "Cenpm", "Asf1a", "Kif2c", "Cbx5", "Msh2", "Depdc1a", "Spag5", "Paics", "Pds5b", "Ccne1", "Mcm2", "Chek1", "Espl1", "Tk1", "Hmgb2", "Suv39h1", …
14	HALLMARK_EPITHELIAL_MESENCHYMAL_TRANSITION	0.00474455	0.0182483	-0.309522	-1.45651	193	193	c("Lamc2", "Plaur", "Ecm1", "Nt5e", "Tpm2", "Fstl3", "Glipr1", "Tnfrsf12a", "Itgav", "Cald1", "Dcn", "Pvr", "Tnc", "Pmp22", "Basp1", "Fbln2", "Tgm2", "Qsox1", "Fermt2", "Ccn2", "Calu", "Flna", "Tpm4", "Tagln", "Cxcl5", "Capg", "Itgb1", "Plod1", "Inhba", "Vegfc", "Pdlim4", "Col6a2", "Pmepa1", "Notch2", "Cxcl3", "Jun", "Sat1", "Ccn1")
15	HALLMARK_ESTROGEN_RESPONSE_EARLY	0.00269575	0.0134787	-0.316392	-1.49184	109	196	c("Scnn1a", "Pmaip1", "Lad1", "Fkbp5", "Tgm2", "Prss23", "Hes1", "Retreg1", "Slc7a5", "Fhl2", "Nbl1", "Igf1r", "Mpped2", "Stc2", "Endod1", "Wfs1", "Abhd2", "Slc19a2", "Krt8", "Frk", "Podxl", "Fcmr", "Nrip1", "Klf4", "Pdzk1", "Elf1", "Ablim1", "Il6st", "Zfp185", "Krt19", "Ptges", "Krt18", "Itpk1", "Tff1", "Slc16a1", "Aff1", "Greb1", "Isg20l2", "Flnb", "Rhod", "Pex11a", "Tiparp", "Rab31", "Papss2",…
16	HALLMARK_ESTROGEN_RESPONSE_LATE	0.0350759	0.0626744	0.29209	1.32085	2073	195	c("Fabp5", "Zfp36", "Elovl5", "Dcxr", "Fkbp4", "Add3", "Ass1", "Plxnb1", "Idh2", "Ccnd1", "Id2", "Dnajc12", "Ncor2", "Isg20", "Igsf1", "Cdc20", "Clic3", "Slc24a3", "Chpt1", "Pdlim3", "Dynlt3", "Mest", "Ascl1", "Olfm1", "Prkar2b", "Scarb1", "St6galnac2", "Slc26a2", "Trim29", "Gins2", "Top2a", "Ptpn6", "Serpina3n", "Fgfr3", "Serpina1b", "Cish", "Sema3b", "Ltf", "Abca3", "Mill2", "Cxcl14", "Etfb", "…
17	HALLMARK_FATTY_ACID_METABOLISM	0.210479	0.233866	0.259421	1.13159	12239	149	c("Fasn", "Elovl5", "Ephx1", "Acsl4", "Car4", "Hadh", "Mgll", "Acsl5", "Pcbd1", "Acaa1a", "Trp53inp2", "Bphl", "D2hgdh", "Fh1", "Acss1", "Psme1", "Ldha", "Cpox", "Mif", "Gcdh", "Hibch", "Sms", "Mdh1", "Ech1", "Ltc4s", "Acadvl", "Eci1", "Gstz1", "Echs1", "Reep6", "Hsph1", "Idh1", "Acads", "Apex1")
18	HALLMARK_G2M_CHECKPOINT	0.090011	0.118435	0.270427	1.22479	5329	197	c("Stmn1", "Pbk", "Xpo1", "Ccnf", "Ccnd1", "Ccnb2", "Cdk1", "Cdc20", "Lig3", "Mcm3", "Exo1", "E2f1", "Cenpa", "E2f2", "Racgap1", "Tacc3", "Rpa2", "Cdkn1b", "Dmd", "Gins2", "Cdk4", "Stag1", "Hmmr", "H2az2", "Cenpf", "Tle3", "Ythdc1", "Cdc25b", "Top2a", "Dtymk", "Mki67", "Atf5", "Foxn3", "Kif2c", "Rps6ka5", "Dkc1", "Kif23", "Hmgn2", "Pds5b", "Pml", "Ccna2", "Mcm2", "Chek1", "Espl1", "Suv39h1", "Sap…
19	HALLMARK_GLYCOLYSIS	0.233354	0.243077	0.244554	1.10588	13797	195	c("Stmn1", "Pygl", "Fkbp4", "Nol3", "Adora2b", "Glrx", "Sdc1", "Rragd", "Igfbp3", "Gys1", "Isg20", "Aldh7a1", "Cdk1", "Lhpp", "Ang", "Efna3", "Pcx", "Ldha", "Mertk", "Cenpa", "Cldn3", "Mif", "Tgfbi", "Hmmr", "Mdh1", "Pdk3", "Sdc3", "P4ha1", "Pgam2", "Taldo1", "Depdc1a", "Gal3st1", "Chst4", "B4galt1", "Ndst3", "Idh1", "Sap30", "Slc25a10", "Plod2", "Hax1", "Casp6")
20	HALLMARK_HEDGEHOG_SIGNALING	0.115195	0.147687	0.395094	1.32116	6207	35	c("Cntfr", "Celsr1", "Dpysl2", "Scg2", "Shh", "Nrp1", "Tle3", "L1cam", "Ptch1", "Pml", "Ophn1", "Adgrg1", "Hey2")
21	HALLMARK_HEME_METABOLISM	0.0447535	0.0721831	-0.273426	-1.27973	1833	186	c("Slc30a1", "Lpin2", "Arl2bp", "Picalm", "Cast", "Smox", "Trim10", "Klf3", "Lamp2", "Tspan5", "Endod1", "Nek7", "Map2k3", "Mark3", "Foxj2", "Mkrn1", "Sdcbp", "Slc10a3", "Ncoa4", "Dcaf10", "Gapvd1", "Slc11a2", "Ell2", "Selenbp2", "Abcg2", "Bnip3l", "Nnt", "Asns", "Cdr2", "Slc25a37", "Rnf19a", "Slc2a1", "Cir1", "Usp15", "Fbxo34", "Ypel5", "Gmps", "Hagh", "Xk", "Kat2b", "Riok3", "Sidt2", "Mospd1", …
22	HALLMARK_HYPOXIA	0.000808724	0.00597453	-0.329591	-1.55408	32	196	c("Plaur", "Cp", "Mt2", "Plin2", "F3", "Gcnt2", "Cdkn1c", "Tpd52", "Dcn", "Tgm2", "Ndrg1", "Ampd3", "Ccn2", "Maff", "Mt1", "Csrp2", "Pgk1", "Ppp1r15a", "Gapdh", "Stc2", "Eno1", "Wsb1", "Pgm2", "Hmox1", "Ier3", "Ext1", "Ets1", "Prkca", "Tpst2", "Zfp292", "Hspa5", "Tes", "Egfr", "Slc37a4", "Selenbp2", "Slc6a6", "Cavin1", "Jun", "Bnip3l", "Ccng2", "Ccn1", "Tiparp", "Slc2a5", "Ncan")
23	HALLMARK_IL2_STAT5_SIGNALING	0.000146631	0.00183289	-0.353309	-1.6614	5	192	c("Plscr1", "Ecm1", "Plin2", "Hopx", "Emp1", "Nt5e", "Cxcl10", "Ccnd2", "Itgav", "Ahnak", "Bcl2l1", "Cdkn1c", "Odc1", "Tgm2", "Ndrg1", "Gsto1", "Etv4", "Cdcp1", "Maff", "Plec", "Ttc39b", "Gabarapl1", "Igf1r", "Rnh1", "Plagl1", "Hipk2", "Col6a1", "Tnfrsf21", "Capg", "Slc39a8", "Tnfrsf4", "Spred2", "Casp3", "Myo1c", "Capn3", "Ikzf4", "Gbp3", "Socs2", "Il1r2", "Csf1", "F2rl2", "Map6", "Furin", "Xbp1…
24	HALLMARK_IL6_JAK_STAT3_SIGNALING	0.20524	0.233227	0.290555	1.16142	11585	85	c("Cntfr", "Pim1", "Cxcl1", "Ptpn2", "Itgb3", "Dntt", "Csf2ra", "Il1r1", "Csf2rb2", "Il7", "Pf4", "A2m", "Ltb", "Crlf2", "Socs3", "Ebi3", "Lepr", "Itga4", "Fas", "Cd14", "Hax1")
25	HALLMARK_INFLAMMATORY_RESPONSE	0.0267281	0.0581046	0.299879	1.35002	1577	188	c("Lamp3", "Btg2", "Kcnj2", "Msr1", "Aqp9", "Nfkbia", "Olr1", "Adora2b", "Scn1b", "Il18", "Slc4a4", "Cybb", "Marco", "Abca1", "Adgre1", "Itgb3", "Cd48", "Cdkn1a", "Lif", "Slc7a2", "Rgs16", "Ly6e", "Cd55b", "Fpr1", "Icam4", "Kcnmb2", "Il1r1", "Ccl20", "Tnfrsf9", "Serpine1", "C5ar1", "Rnf144b", "Il10", "Cd55", "Mefv", "Lck", "Ebi3")
26	HALLMARK_INTERFERON_ALPHA_RESPONSE	0.146712	0.174657	0.296006	1.209	8334	97	c("Cd74", "Lamp3", "Ifitm2", "C1s1", "Isg20", "Trim12c", "Psme1", "Casp1", "Tent5a", "Ifi27", "Ly6e", "Gmpr", "Rsad2", "Il7", "Nub1", "Isg15", "Cmpk2", "Oas1a", "Irf2", "Slc25a28", "Lap3", "Ogfr", "Mov10", "Ncoa7", "Lgals3bp", "Tap1", "Oasl1")
27	HALLMARK_INTERFERON_GAMMA_RESPONSE	0.0427387	0.0712311	0.287656	1.30186	2529	196	c("H2-Eb1", "Cd74", "H2-Aa", "Pim1", "H2-DMa", "Nfkbia", "Ifitm2", "Ptgs2", "C1s1", "Ptpn2", "Isg20", "Ciita", "Selp", "Mvp", "Cdkn1a", "Psme1", "Casp1", "Ifi27", "Ly6e", "Fpr1", "Csf2rb2", "Rsad2", "Il7", "Isg15", "Cmpk2", "Ptpn6", "Btg1", "Irf8", "Slamf7", "Vamp8", "St3gal5", "Socs3", "Irf2", "Slc25a28", "Nod1", "Cmklr1", "Pml", "Fas", "Arl4a", "Lap3", "Ogfr", "Auts2", "Lgals3bp", "Tap1", "Tnfa…
28	HALLMARK_KRAS_SIGNALING_DN	0.000836434	0.00597453	0.364249	1.61574	48	168	c("Hc", "Btg2", "Cntfr", "Ntf3", "Arpp21", "Slc25a23", "Tex15", "Serpinb2", "Zfp112", "Kcne2", "Gtf3c5", "Slc6a3", "Clstn3", "Edn2", "Tcf7l1", "Kcnq2", "Pdk2", "Magix", "Sphk2", "Hsd11b2", "Slc12a3", "Slc29a3", "Tent5c", "Slc30a3", "Rsad2", "Igfbp2", "Cdh16", "Ybx2", "Tfcp2l1", "Capn9", "Fgfr3", "Mefv", "Slc16a7", "Krt5", "Cdkal1", "Fggy", "Brdt", "Gpr19", "Vpreb1", "Npy4r", "Gdnf", "Smpx", "Cldn…
29	HALLMARK_KRAS_SIGNALING_UP	0.000827493	0.00597453	0.352209	1.59518	48	197	c("Etv5", "Il33", "Fcer1g", "Ano1", "Ctss", "Tmem158", "Glrx", "Itgb2", "Akt2", "Scn1b", "Igfbp3", "Tmem176b", "Ptgs2", "Id2", "Spp1", "Rabgap1l", "Scg3", "Btbd3", "Aldh1a2", "Lif", "Apod", "Pcsk1n", "Epb41l3", "Traf1", "Rgs16", "Scg5", "Csf2ra", "Tmem176a", "Mycn", "Ccl20", "Clec4a3", "Lcp1", "Ngf", "Snap25", "Nrp1", "Gadd45g", "Gpnmb", "Serpina3n", "Irf8", "Pdcd1lg2", "Eng", "Tspan1", "Laptm5",…
30	HALLMARK_MITOTIC_SPINDLE	0.0279243	0.0581757	-0.277861	-1.31311	1137	199	c("Abi1", "Cd2ap", "Pdlim5", "Ezr", "Gsn", "Vcl", "Actn4", "Tuba4a", "Palld", "Flna", "Nck2", "Sorbs2", "Capzb", "Arhgef7", "Rasa2", "Dlg1", "Wasl", "Ssh2", "Rasa1", "Fscn1", "Cep57", "Mapre1", "Sptan1", "Cttn", "Prex1", "Flnb", "Notch2", "Ttk", "Sun2", "Wasf2", "Lmnb1", "Cdc42", "Tubgcp6", "Tsc1", "Anln", "Aurka", "Rhof", "Kif1b", "Bcr", "Prc1", "Map1s", "Tlk1", "Fgd6", "Bcar1", "Kif3b", "Cenpe"…
31	HALLMARK_MTORC1_SIGNALING	0.0836932	0.113099	0.271383	1.23141	4961	200	c("Scd1", "Ctsc", "Btg2", "Elovl5", "Scd2", "Add3", "Ccng1", "Coro1a", "Glrx", "Itgb2", "Ccnf", "Rrm2", "Sla", "Tfrc", "Cdkn1a", "Hspe1", "Atp5g1", "Ldha", "Fads2", "Fads1", "Acaca", "Pgm1", "Gga2", "Cfp", "Hmbs", "Cyb5b", "Cyp51", "Hspd1", "P4ha1", "Psmg1")
32	HALLMARK_MYC_TARGETS_V1	9.83647e-05	0.00163941	-0.356184	-1.68538	3	201	c("Odc1", "Eif4h", "Eif4a1", "Pabpc1", "Tcp1", "Psmc6", "Pgk1", "Ifrd1", "Psmd8", "Nolc1", "Rplp0", "Iars", "Rsl1d1", "Pabpc4", "Eif2s2", "Psma7", "Ddx21", "Eif4g2", "Tomm70a", "Ppm1g", "Pwp1", "Psmd7", "Etf1", "Slc25a3", "Snrpg", "Psmd14", "Cct2", "Kars", "Syncrip", "Hprt", "Gspt1", "Pcna", "Psma6", "Eif2s1", "Rack1", "Cct3", "Xpot", "Dhx15", "Eif1ax", "Got2", "Cct5", "C1qbp", "Rpl14", "Cops5", …
33	HALLMARK_MYC_TARGETS_V2	0.216656	0.235495	-0.300901	-1.15898	9703	58	c("Las1l", "Nolc1", "Tfb2m", "Nip7", "Map3k6", "Wdr74", "Npm1", "Rabepk", "Mphosph10", "Tbrg4", "Gnl3", "Slc19a1", "Wdr43", "Myc", "Rcl1")
34	HALLMARK_MYOGENESIS	0.0133708	0.0334271	0.312438	1.40735	788	189	c("Scd1", "Notch1", "Scd2", "Cox6a2", "Nqo1", "Lpin1", "Akt2", "Igfbp3", "Lsp1", "Mylk", "Col6a3", "Prnp", "Itgb5", "Sh3bgr", "Cox7a1", "Cdkn1a", "Adcy9", "Apod", "Pcx", "Ak1", "Rb1", "Psen2", "Ptp4a3", "Kcnh2", "Actn3", "Speg", "Chrna1", "Ptgis", "Dmd", "Camk2b", "Ppp1r3c", "Svil", "Myl6b", "Gaa", "Mras", "Des", "Sgca", "Pgam2", "Sod3")
35	HALLMARK_NOTCH_SIGNALING	0.174349	0.202731	0.379468	1.24459	9376	32	c("Notch1", "Ccnd1", "Jag1", "Notch3", "Fzd7", "Psen2", "Fzd1", "Kat2a", "Sap30", "Heyl")
36	HALLMARK_OXIDATIVE_PHOSPHORYLATION	0.00546845	0.019272	0.323198	1.46559	323	199	c("Oat", "Ndufc2", "Maob", "Ldhb", "Idh2", "Acaa1a", "Ndufab1", "Phyh", "Ndufb1", "Fh1", "Atp5k", "Ndufb5", "Atp5g1", "Ldha", "Atp5pb", "Bax", "Lrpprc", "Atp6v1f", "Ndufb4", "Ndufa8", "Mrpl34", "Atp5e", "Atp5h", "Atp5j2", "Mdh1", "Uqcrb", "Ndufa5", "Ech1", "Ndufa1", "Acadvl", "Ndufs6", "Mrps15", "Eci1", "Vdac1", "Cox7c", "Atp5a1", "Timm10", "Nqo2", "Echs1", "Gpx4", "Mrps11", "Uqcr11", "Ndufs7", "…
37	HALLMARK_P53_PATHWAY	0.00299002	0.013591	0.33445	1.51364	176	196	c("Dram1", "Notch1", "Btg2", "Dcxr", "Ephx1", "Ccng1", "Tm7sf3", "Cyfip2", "Tchh", "Ldhb", "H1f2", "Sdc1", "H2aj", "Atf3", "Cebpa", "Rab40c", "Inhbb", "Ccnd3", "Pdgfa", "Ctsd", "Pidd1", "Cdkn1a", "Casp1", "Lif", "Ak1", "Rb1", "Gpx2", "Rgs16", "Def6", "Bax", "Jag2", "Tsc22d1", "Zfp365", "Phlda3", "Zfp36l1", "Tprkb", "Rps27l", "Alox8", "Btg1", "Vamp8", "Trp63", "Ercc5", "Wwp1", "Tspyl2", "Hras", "C…
38	HALLMARK_PANCREAS_BETA_CELLS	0.482697	0.492548	0.293649	0.981934	26012	35	c("Chga", "Pcsk1", "Pdx1", "Lmo2", "Insm1", "Pklr", "Vdr", "Dpp4")
39	HALLMARK_PEROXISOME	0.0331264	0.0626744	0.343383	1.40483	1883	98	c("Dhrs3", "Elovl5", "Acsl4", "Idh2", "Acsl5", "Acaa1a", "Mvp", "Hsd11b2", "Cadm1", "Abcd3", "Gstk1", "Fads1", "Abcd1", "Top2a", "Slc25a19", "Fis1", "Ech1", "Hras", "Msh2", "Abcc5", "Idh1", "Abcb9", "Ttr", "Hsd17b4", "Cacna1b", "Tspo", "Idi1")
40	HALLMARK_PI3K_AKT_MTOR_SIGNALING	0.128854	0.157139	-0.282954	-1.21097	5537	103	c("Rac1", "Ube2d3", "Cfl1", "Cab39", "Ralb", "Ptpn11", "Map2k3", "Actr2", "Tbk1", "Pin1", "Mknk1", "Egfr", "Akt1s1", "Arf1", "Ripk1", "Prkag1", "Akt1", "Mknk2", "Actr3", "Calr", "Slc2a1", "Grb2")
41	HALLMARK_PROTEIN_SECRETION	0.0214949	0.0488521	-0.342601	-1.44491	929	94	c("Tpd52", "Cav2", "Tmx1", "Tsg101", "Stx12", "Scamp3", "Lamp2", "Mon2", "Stx7", "Bnip3", "Cog2", "Krt18", "Egfr", "Snx2", "Arf1", "Arfip1", "Ykt6", "Ap1g1", "Rab22a", "Sec31a", "Igf2r", "Tmed2", "Sec24d", "Cltc", "Kif1b", "Dnm1l", "Mapk1", "Rab5a", "Tspan8", "Ap3s1", "Adam10", "Napa", "Napg")
42	HALLMARK_REACTIVE_OXYGEN_SPECIES_PATHWAY	0.0316811	0.0626744	0.414024	1.48923	1733	49	c("Ftl1", "Nqo1", "Prdx4", "Glrx", "Lsp1", "Prnp", "Txnrd2", "Ndufb4", "Prdx2", "Fes", "Hhex", "Gpx4")
43	HALLMARK_SPERMATOGENESIS	0.767693	0.767693	-0.197488	-0.869353	32725	122	c("Akap4", "Tle4", "Pias2", "Clgn", "Nos1", "Dbf4", "Stam2", "Spata6", "Gstm5", "Mtor", "Ttk", "Parp2", "Rpl39l", "Slc2a5", "Rad17", "Cdkn3", "Odf1", "Aurka", "Ddx4", "Zc2hc1c", "Pacrg", "Mtnr1a", "Mllt10")
44	HALLMARK_TGF_BETA_SIGNALING	0.0103991	0.0305855	-0.423173	-1.60093	467	53	c("Slc20a1", "Cdkn1c", "Ube2d3", "Bcar3", "Fkbp1a", "Tgfbr1", "Smad1", "Ppp1r15a", "Hipk2", "Skil", "Cdk9", "Pmepa1", "Smad3", "Ltbp2", "Rab31", "Tjp1", "Furin", "Ifngr2", "Klf10", "Cdh1", "Smurf2", "Id3", "Trim33", "Wwtr1", "Hdac1")
45	HALLMARK_TNFA_SIGNALING_VIA_NFKB	0.00259887	0.0134787	-0.317322	-1.49724	105	197	c("Sgk1", "Plaur", "Cxcl10", "F3", "Pdlim5", "Dusp5", "Sphk1", "Tnfsf9", "Edn1", "Tnc", "Hes1", "Maff", "Fjx1", "Spsb1", "Birc2", "Plpp3", "F2rl1", "Gch1", "Ccl5", "Dnajb4", "Ppp1r15a", "Tnfaip8", "Map2k3", "Cxcl5", "Klf4", "Ier3", "Ifit2", "Il6st", "Inhba", "Ccnl1", "Tnfaip6", "Il23a", "Ldlr", "Rnf19b", "Ets2", "Plau", "Pmepa1", "Smad3", "Yrdc", "Klf9", "Cxcl3", "Jun", "Sat1", "Ccn1", "Il1a", "I…
46	HALLMARK_UNFOLDED_PROTEIN_RESPONSE	2.33541e-05	0.00116771	-0.471825	-2.05049	0	113	c("Herpud1", "Eif4a1", "Slc7a5", "Wipi1", "H2ax", "Stc2", "Wfs1", "Atf4", "Nolc1", "Iars", "Ttc37", "Tatdn2", "Psat1", "Ddx10", "Ssr1", "Hspa5", "Chac1", "Atf6", "Pdia5", "Eif2s1", "Xpot", "Eif4a3", "Dcp1a", "Shc1", "Exosc10", "Eif4ebp1", "Ywhaz", "Preb", "Npm1", "Calr", "Xbp1", "Mtrex", "Srpr", "Asns", "Sec31a", "Eif2ak3", "Lsm1", "Tubb2a", "Exosc9", "Ern1", "Tars", "Dnajb9", "Gemin4", "Ero1a", …
47	HALLMARK_UV_RESPONSE_DN	0.0704397	0.0978329	-0.279	-1.25863	2950	144	c("F3", "Pdlim5", "Pmp22", "Slc7a1", "Fhl2", "Mt1", "Plpp3", "Igf1r", "Rnd3", "Nek7", "Nr1d2", "Rasa2", "Akt3", "Dlg1", "Celf2", "Mrps31", "Ptpn21", "Ldlr", "Prkca", "Nfib", "Prdm2", "Notch2", "Smad3", "Prkce", "Aggf1", "Ccn1", "Cited2", "Tjp1", "Tgfbr2", "Rbpms")
48	HALLMARK_UV_RESPONSE_UP	0.0589718	0.0842799	-0.27714	-1.26851	2455	158	c("Ctsl", "Chka", "Cdkn1c", "Epcam", "Ppp1r2", "Eif5", "Grina", "Tuba4a", "Cdkn2b", "Ago2", "H2ax", "Gch1", "Amd1", "Bid", "Ddx21", "Dnajb1", "Gls", "Hmox1", "Il6st", "Cltb", "Casp3", "Gal", "Parp2", "Ykt6", "Grpel1", "Sult1a1", "H2-Q1", "Btg3", "Dnaja1", "Prpf3", "Fen1", "Furin", "Cdc5l", "Asns", "Maoa")
49	HALLMARK_WNT_BETA_CATENIN_SIGNALING	0.0589959	0.0842799	0.413252	1.42379	3200	40	c("Nkd1", "Notch1", "Jag1", "Ctnnb1", "Ncor2", "Jag2", "Psen2", "Wnt6", "Skp2", "Fzd1", "Notch4", "Ptch1", "Kat2a", "Axin2", "Hdac2", "Hdac11", "Hey2")
50	HALLMARK_XENOBIOTIC_METABOLISM	0.0116726	0.0324238	0.312988	1.4136	689	193	c("Enpep", "Aldh2", "Elovl5", "Dcxr", "Ephx1", "Ddah2", "Apoe", "Aqp9", "Cyfip2", "Nqo1", "Ptgr1", "Mthfd1", "Npc1", "Tmem176b", "Id2", "Mccc2", "Bphl", "Ddc", "F10", "Pros1", "Pcx", "Ddt", "Hes6", "Pgd", "Itih4", "Il1r1", "Fetub", "Gstt2", "Serpine1", "Rap1gap")
