# Supplementary material for: Interleukin-11 causes alveolar type 2 cell dysfunction and prevents alveolar regeneration
Source: Nat Commun. 2024 Oct 2;15:8530. doi: 10.1038/s41467-024-52810-8 (PMC11448503; doi:10.1038/s41467-024-52810-8)
Supplement: Supplementary file 12 — Source data [file 41467_2024_52810_MOESM12_ESM.xlsx]

## Sheet: Fig. 2.
Fig. 2c
Uninjured	BLM day 7	BLM day 21
0	7.31707	28.5714
0	9.58904	14.9606
0.86	11.3636	22.7848
Fig. 2e
	Uninjured			KRT8+			EGFP+ KRT8+
day 7	0	0	0	80	84	36	12	13	7
day 21	0	0	0	12	28	10	2	7	1
Fig. 2g
Uninjured	BLM
1.04	5.45
0.44	4.99
0.3	7.7
1.26	6.04
	3.66
	5.84
Fig. 2h
Uninjured	BLM
0	17.8
1.8	13.1
2.67	22.9
1.26	18.2
	12.9
	15.7

## Sheet: Fig. 3.
Fig. 3e	Fibronectin quantification (fold change)				Fig. 3e	Collagen I quantification (fold change)				Fig. 3e	KRT8 quantification (fold change)
Untreated	IL11	TGFβ1+IgG	TGFβ1+X203		Untreated	IL11	TGFβ1+IgG	TGFβ1+X203		Untreated	IL11	TGFβ1+IgG	TGFβ1+X203
1	1.51017	1.66524	1.08503		1	1.80538	2.10255	1.12805		1	2.85717	3.2716	1.15834
1	2.02742	1.61572	0.79647		1	2.26449	2.45293	1.04025		1	4.09739	4.48042	3.36036
1	1.93122	2.1431	0.831545		1	1.44374	1.6455	1.00186		1	1.90804	1.66653	1.0657
Fig. 3l	KRT8 (intensity/area)				Fig. 3l	PDPN (intensity/area)				Fig. 3l	Cell area (µm2)
Untreated	IL11	TGFB1+IGG	TGFB1+X203		Untreated	IL11	TGFB1+IGG	TGFB1+X203		Untreated	IL11	TGFB+IGG	TGFB+X203
12.193	18.085	2.958	0		23.28	4.743	0.069	108.298		4626.45	2692.82	585.465	14840.3
16.364	19.513	2.41	25.692		6.381	7.348	0.386	27.189		2253.19	2909.51	940.563	11356.4
12.747	20.607	6.247	4.536		22.3	6.203	1.512	79.363		15093.1	1628.8	1021.06	13275.7
27.267	55.981	9.894	6.345		19.295	41.113	9.596	80.317		11819.6	2049.13	839.697	11692.1
13.778	27.685	6.429	13.492		1.437	50.201	1.476	32.698		12630.6	7504.77	1876.03	4363.62
17.274	37.23	17.815	22.917		0.023	10.311	2.078	92.129		2051.04	7292.54	2559.82	900.471
16.189	44.735	26.983	5.469		29.448	25.46	2.551	7.51		5525.96	1123.52	1320.48	3258.56
8.23	9.363	49.734	17.473		28.774	19.173	27.965	28.174		9823.72	3920.07	1669.53	3699.57
26.991	11.144	32.925	7.125		113.172	1.945	28.245	41.277		9408.49	8933.12	3218.79	4923
8.453	15.101	31.099	24.253		50.498	16.188	2.848	41.234		1774.21	335.688	1039.52	4449.85
8.04	7.302	45.26	6.106		21.722	41.243	22.449	72.908		2094.95	599.465	997.518	8082.92
19.18	21.19	29.996	46.197		50.014	91.363	13.88	28.219		2098.45	296.233	1757.67	4466.08
15.91	22.039	21.169	2.242		2.9	45.454	4.401	20.068		11707.4	1970.22	773.832	7242.59
4.799	3.887	30.564	0.437		6.209	2.887	12.925	44.254		5219.34	4476.9	439.099	7654.96
3.321	5.042	46.919	17.649		46.524	22.343	76.602	3.998		6240.51	4759.13	854.97	1402.89
9.236	4.369	9.961	33.652		54.57	58.921	0.000388	26.942		6623.82	5324.87	1121.93	7721.14
7.419	6.943	12.513	2.921		0.53	25.489	0	41.854		9213.02	823.151	469.327	5153.69
15.835	10.197	5.475	9.07		84.37	28.535	1.555	8.143		10585.1	1094.25	1959.4	4466.4
5.74	4.943	10.172	23.317		4.895	40.412	36.572	13.459		5035.96	9616.9	4115.12	4121.48
11.076	18.563	22.348	33.389		27.483	3.475	44.52	0.743		4910.27	1519.35	350.643	2045.31
13.124	18.463	15.717	31.428		32.683	11.01	15.869	15.25		4217.89	653.557	655.466	3237.56
11.213	19.557	12.392	2.663		12.055	30.783	3.874	47.292		3281.47	483.645	454.69	6003.56
10.615	26.525	16.72	7.951		48.119	28.817	0.497	28.41		3328.24	2388.32	1117.47	3279.56
10.717	15.823	25.543	22.837		3.002	7.555	11.336	57.116		9853.95	10365.3	1067.52	3277.33
21.46	8.903	40.81	1.503		117.453	34.371	0.618	45.313		5546.33	653.557	1544.8	3498.16
9.88	16.854	3.723	37.598		28.281	1.979	23.179	3.16		2478.36	4666.54	4176.85	1848.67
4.649	13.787	7.386	1.813		31.23	17.701	3.944	31.321		8625.43	2776.19	1763.71	10316
3.512	29.642	7.327	8.281		38.72	36.526	19.947	0.401		5307.37	4568.54	2106.08	1839.76
19.164	9.123	5.648	0.681		83.644	34.157	2.823	20.336		10934.2	7378.77	1044.61	3253.15
10.323	9.383	16.233	6.66		1.22	7.186	62.512	3.37		4668.13	1754.81	3959.84	1733.17
11.008	25.534	7.371	1.054		2.043	11.062	2.571	15.546		7227.31	4610.22	3655.98	10250.4
20.849	22.442	13.626	7.651		23.418	54.852	23.752	42.836		4061.35	3420.2	3336.2	7829.32
12.366	13.871	9.399	3.37		21.529	4.122	74.295	22.16		6457.3	12145.9	2628.87	5448.65
10.042	20.928	13.929	0.816		52.499	4.334	19.667	4.423		8347.97	788.151	3588.52	6996.63
12.214	18.727	26.591	5.952		63.847	4.926	17.292	3.926		2436.04	729.922	1460.16	3486.38
11.092	21.525	34.842	9.427		2.003	1.979	0.045	49.073		4843.45	467.418	1883.67	4002.48
4.454	34.403	12.495	9.637		72.678	20.041	52.492	28.049		5688.88	2613.28	1780.26	9868.27
1.024	48.598	31.216	13.897		42.823	2.943	31.995	45.248		5105.96	7603.73	3396.02	14858.7
5.125	23.818	41.41	8.04		29.777	33.642	3.478	13.364		9048.62	2428.09	2216.49	4775.04
0.044	22.672	18.299	26.609		77.149	5.906	0.809	5.124		2205.36	588.011	1456.98	2312.91
13.786	15.992	54.591	1.461		115.353	4.689	10.109	46.189		691.422	1015.65	681.558	7121.99
0.865	19.702	28.615	5.253		79.79	73.81	15.18	0.403		895.38	906.198	255.186	2143.63
2.444	24.692	22.121	13.533		49.405	5.491	3.86	12.135		2276.31	1759.9	200.14	3908.62
16.986	19.278	18.562	9.952		13.71	3.794	3.369	13.94		2022.4	1338.93	372.279	2904.74
13.982	17.01	14.805	6.571		4.062	4.88	16.814	0.663		1883.35	3722.48	1169.66	4192.44
15.332	35.551	30.872	2.292		19.123	5.077	6.545	0.13		949.154	1525.39	1278.8	2632.68
16.507	8.97	34.678	6.884		129.675	49.271	8.783	5.127		9142.48	3283.38	1159.9	2915.55
22.213	22.41	39.149	9.252		104.687	7.519	77.362	59.262		8337.15	3698.61	579.42	21079.9
7.464	28.047	19.864	20.331		72.747	30.507	42.699	29.989		6961.31	1016.61	2454.18	7428.09
29.451	49.337	16.946	6.266		1.199	14.666	39.805	0.885		3424.02	898.244	2227.95	1234.89
5.85	41.473	21.956	1.393		46.168	33.395	41.01	0.1		2099.08	991.473	7915.87	1128.61
29.098	34.106	47.657	2.556		7.234	2.016	19.712	45.793		3206.7	426.053	2836.32	4867.32
1.721	7.249	40.133	12.689		29.457	1.705	2.153	67.952		5898.56	7147.45	620.784	4940.5
12.835	17.306		30.199		33.67	1.239		1.963		1512.66	8347.33		1605.89
29.828	21.462		2.411		10.526	16.989		11.817		1019.79	2417.59		3935.66
16.33	43.381		6.556		41.284	32.435		19.378		5851.47	2201.86		4071.21
15.678	9.557		36.826		58.069	6.205		3.793		1489.12	1581.71		2352.04
6.856	37.588		10.28		0.784	4.341		7.682		1521.57	905.562		2061.54
	27.162		1.401			0.93		2.115			1975.94		3226.1
	10.995		3.734			3.646		1.7			761.741		3312.65
	22.84		3.942			39.301		27.327			2012.22		7560.14
	6.798		18.782			36.119		2.124			693.967		4114.8
	45.387		11.255			3.032		5.777			521.51		3592.34
	33.579		3.167			1.61		117.462			7713.19		12436
	30.697		9.711			21.641		4.217			735.968		4777.27
	45.378		9.291			46.095		26.467			858.47		2581.46
	20.366		5.853			27.558		28.519			9864.77		7114.99
	38.61		2.185			11.333		48.117			5897.93		15670.7
	50.254		5.935			8.239		60.296			5787.83		3754.61
	31.364		34.487			27.756		13.627			1185.25		2878.64
	28.218		8.312			29.452		6.135			5548.56		3046.01
	41.585		38.304			2.705		36.312			4383.03		16281.7
	23.76		15.591			1.743		23.746			1620.85		7492.68
	16.476		19.673			1.434		13.467			2186.59		3990.71
	17.289		20.516			2.008		20.212			4776.63		2954.69
	20.774		39.916			22.109		6.414			590.556		3588.52
	40.267		24.933			29.636		48.962			570.829		3544.29
	30.983		7.509			18.8		0.217			10434		2383.86
	25.636		10.561			14.387		5.812			7477.09		1464.3
	18.391		46.53			7.96		8.581			722.286		2833.78
	41.006		23.919			9.466		30.937			1393.98		8682.39
	24.532		27.303			4.105		77.427			843.515		4975.18
	43.225		33.998			19.447		64.873			981.927		10881.1
	37.541		18.683			23.362		10.758			469.963		2709.05
	57.065		13.472			17.989		6.629			599.147		4019.66
	15.041		4.211			2.549		23.778			3821.11		3256.33
	64.152					41.873					454.372

## Sheet: Fig. 4.
Fig. 4c	Hydroxyproline (ug/R.lung)
Ctrl Uninjured	CKO Uninjured	Ctrl Bleomycin	CKO Bleomycin
173.889	191.667	325	218.222
224.667	183.778	307.555	215
148.333	155.333	363.111	218.556
137.556	187.5	303.333	276.778
		397.222	259.111
		281.444	208.444
		290.778	199
		269	261.375
		292.5	243.875
Fig. 4g	Cell type proportion
	AT2	ActivatedAT2	Krt8+ transitional cells	AT1Immature	AT1Mature
Ctrl Uninjured	88.5065	9.86608	0	0	1.62739
CKO Uninjured	94.151	4.92958	0	0.039124	0.880282
Ctrl Bleomycin	0.257757	77.0978	11.7613	10.3389	0.544153
CKO Bleomycin	11.9508	84.1017	1.94674	1.9197	0.081114
Fig. 4l	KRT8+ tdT+ (%)
Ctrl Bleomycin	CKO Bleomycin
14.3397	0
21.1038	0
17.9106	1.6129
Fig. 4m	PDPN+ tdT+ (%)
Ctrl Bleomycin	CKO Bleomycin
10.9237	40.5203
13.561	47.4684
19.0535	50.5376

## Sheet: Fig. 5.
Fig. 5c	KRT8+ cells/FOV			tdT+ cells/FOV
Uninjured	BLM+IgG	BLM+X203		Uninjured	BLM+IgG	BLM+X203
0	210	33		370	126	322
0	166	41		399	154	308
0	132	80		411	149	365
	196	79			139	278
	183	46			149	389
	151	48			79	393
Fig. 5d	KRT8+ tdT+ cells / tdT+ cells (%)			PDPN+ tdT+ cells / tdT+ cells (%)
Uninjured	BLM+IgG	BLM+X203		Uninjured	BLM+IgG	BLM+X203
0	37	7		0	9.67742	20.2899
0	42	11		0	7.04225	24.8485
0	23	8		0	9.375	24.0566
	44	6			11.2782	17.7215
	47	4			14.9123	20.3947
	11	4			7.5	14
Fig. 5e	EpCAM+ tdT+ Cldn4hi (%)
Uninjured	BLM+IgG	BLM+X203
0.21	4.34	1.97
0.55	3.45	2.42
0.14	3.21	1.74
0.33	5.06	3.54
	5.11	1.11
Fig. 5f	EpCAM+ tdT+ PDPN+ (%)
Uninjured	BLM+IgG	BLM+X203
0.017	1.27	5.35
0.041	2.54	4.64
0.077	2.88	3.92
0.11	1.41	3.62
	1.46	3.08
Fig. 5h	Cell type proportion
	AT2	ActivatedAT2	Krt8+ transitional cells	AT1Immature	AT1Mature
Uninjured	96.0669	2.50738	0.737463	0.196657	0.491642
BLM+IgG	10.8561	48.8967	32.4801	6.88438	0.882613
BLM+X203	12.36	67.5711	14.9871	4.78036	0.301464

## Sheet: Fig. S6.
Fig. S6b
Uninjured	BLM
0.019	0.152
0.028	0.204
0.00947	0.13
0.012	0.087
0.00918	0.15
Fig. S6c
Uninjured	BLM
0	0.25
0.00159	0.13
0.00265	0.11
	0.11
Fig. S6d
Uninjured	BLM
0.019	0
0	0
0	0.041
	0
Fig. S6e
Uninjured	BLM
0.14	1.12
0.28	1.13
0.058	0.76
	0.42

## Sheet: Fig. S8.
Fig. S8b
Uninjured	BLM
0.013	2.57
0.028	2.7
0.016	2.06
0.00783	1.34
	0.53
	0.96
Fig. S8f
	Cldn4 neg						Cldn4 lo						Cldn4 hi
Uninjured	0	0	0	0			0.016	0	0	0			0	1.8	2.67	1.26
BLM	0	0.02	0	0	0	0	0.27	0.32	0.32	0.43	0.039	0.016	17.8	13.1	22.9	18.2	12.9	15.7
Fig. S8g
	Cldn4 neg						Cldn4 lo						Cldn4 hi
Uninjured	0	0	0	0			0.013344	0	0	0			0	0.00792	0.00801	0.015876
BLM	0	0.00634	0	0	0	0	0.17172	0.20224	0.18752	0.23607	0.02769	0.012	0.9701	0.65369	1.7633	1.09928	0.47214	0.91688

## Sheet: Fig. S9.
Fig. S9b
Untreated	TGFβ1
180.786	426.714
892.714	2681.43
585.571	2623.14
787.786	2241.93
420.075	2960.08
431.902	3125.67
317.744	1282.11
345.714	1284.59
Fig. S9d
Untreated	IL11	TGFβ1+IgG	TGFβ1+X203
10.4478	11.9565	7.61905	6.45161
16.092	10.0775	4.5977	5.76923
10.2804	4.12371	2.5974	4.0404
11.1111	6.31579	1.19048	10
15	13.2075	6.89655	12.6984
10.8696	5.95238	2.89855	15.3846
17.284	9.375	8.73786	2.94118
11.538	5.3763	3.7037	10.938
8.6957	3.6697	7	8
12.346	8.8235	6.1856	11.111
18.033	8.6957	8	12.174
11.828	12.727	3.5294	9.5238
8	7.1429	2.6316	17.204
13.793	3.125	4.9505	12.676
Fig. S9e
Untreated	IL11	TGFβ1+IgG	TGFβ1+X203
93	90	67	62
109	61	87	104
68	76	107	99
92	110	108	140
110	87	100	126
112	72	46	65
96	101	81	68
92	98	52	64
129	74	69	75
97	95	81	81
95	125	122	115
106	72	93	84
84	77	75	93
96	80	58	71

## Sheet: Fig. S10.
Fig. S10d	Fibronectin quantification			Fig. S10d	Collagen I quantification			Fig. S10d	KRT8 quantification
Untreated	IL11	IL11+U0126		Untreated	IL11	IL11+U0126		Untreated	IL11	IL11+U0126
216.946	497.043	204.396		315.855	687.313	388.356		105.803	349.188	88.4933
188.109	389.769	172.017		266.576	598.487	322.202		100.536	410.184	93.4558
187.875	419.701	187.613		239.809	558.595	291.095		105.549	443.042	84.4349
183.378	397.393	171.004		269.594	638.171	362.333		99.0271	436.676	82.3072
190.725	426.122	191.995		334.071	616.761	333.764		100.082	412.219	84.9305
199.894	430.932	194.354		353.067	632.248	371.384		99.1506	333.995	88.1061
202.805	414.882	185.887		325.61	635.886	350.461		97.3759	357.846	91.9744
214.185	472.526	194.645		360.21	636.71	338.384		97.1159	379.939	92.9145
210.027	488.827	204.158		365.504	695.851	348.448		96.0189	363.514	84.8207
220.32	496.57	206.658		309.748	647.935	311.663		96.6243	384.642	84.5393
216.336	490.048	211.564		334.595	655.33	331.557		99.637	364.664	89.3672
216.241	488.857	205.816		319.616	581.601	308.237		92.5271	478.639	92.1193
205.966	486.544	219.417		267.821	529.227	283.337		88.6866	403.335	87.5164
198.083	482.659	201.655		240.065	582.244	322.331		92.5656	441.152	86.9995
191.503	507.605	200.441		252.334	537.455	294.699		90.5122	428.114	85.4413

## Sheet: Fig. S11.
Fig. S11b
Untreated	TGFβ1
1.61159	3.19246
1.03507	6.53913
1.6142	5.67942
	5.92698
	6.29524
Fig. S11c	Collagen I quantification				Fig. S11c	Fibronectin quantification
Baseline	IL11	TGFβ1+11E10	TGFβ1+X203		Baseline	IL11	TGFβ1+11E10	TGFβ1+X203
1	2.00707	2.02591	0.965027		1	2.08847	2.99707	0.995716
1	1.2494	1.31754	0.921732		1	1.77502	1.94625	0.982756
Fig. S11d	Fibronectin quantification			Fig. S11d	Collagen I quantification
Untreated	IL11	IL11+U0126		Untreated	IL11	IL11+U0126
205.986	518.537	247.635		271.208	489.39	276.299
240.033	365.209	268.561		247.967	414.258	286.072
234.263	385.219	254.349		237.951	503.648	267.287
292.544	359.294	265.879		293.229	435.581	220.429
271.463	475.838	262.726		241.422	415.587	274.07
284.371	536.674	272.126		287.008	425.953	253.598
234.559	420.121	261.144		300.976	500.479	221.693
Fig. S11e	Secretion collagen quantification
Untreated	IL11	IL11+U0126	TGFβ1+IgG	TGFβ1+X203
9.23158	25.5158	11.6737	35.2842	17.1789
9.59474	27.5158	10.8737	35.0526	16.3737
9.95789	25.0579	14.3579	35.3895	19.2526
9.21579	25.6842	15.7947	35.8368	17.2053
8.34737	27.7263	16.3526	35.7526	16.6211
7.83684	23.9947	14.1211	35.8053	14.8211
Fig. S11g	Collagen I quantification
Untreated	IL11	TGFβ1+IgG	TGFβ1+X203
0.9205	5.3778	0.1517	0.1994
0.9875	70.0958	0.5169	0.0105
1.1554	22.3546	21.1883	0.0507
0.7171	28.256	0.0368	0.1511
5.1173	109.452	0.0126	0.3052
1.4352	42.3354	39.3109	3.6688
2.2567	35.4705	2.9574	0.5096
2.4591	23.4732	0.4799	3.2277
6.5066	23.6327	1.425	0.0288
2.2323	1.2726	1.2267	0.3972
13.1403	0.9105	6.6582	1.3614
78.5105	3.0053	0.0861	0.3217
73.9234	1.3007	9.962	38.2457
30.1066	6.4453	53.6532	60.0936
1.6772	3.2459	138.73	0.1003
7.0023	2.5124	29.2155	13.4247
19.2345	43.2867	93.9613	68.0409
4.7952	38.1144	33.1544	84.9611
33.1074	26.6489	17.434	15.0258
0.3577	29.0427	43.3557	0.1191
23.3856	10.2329	45.2318	43.1992
15.6239	52.3698	27.0462	1.6239
0.1582	47.5654	3.9277	32.0274
3.0087	20.786	0.5028	31.9534
3.2824	0.1575	29.5874	10.2767
26.8338	5.2983	88.0477	2.4153
7.492	8.3275	8.7079	0.5169
3.1626	0.1043	0.7517	0.3198
0.2409	0.7168	1.7296	0.1373
11.111	4.5751	1.4494	3.3421
1.3895	2.1734	0.149	78.5476
0.8354	4.8988	0.0223	0.2633
10.4122	3.015	15.4236	0.0394
10.4779	21.9108	2.1614	0.0272
8.2535	67.0817	17.2571	0.9613
0.2946	74.9599	64.9152	3.3239
0.1813	126.17	85.95	0.2259
0.0175	126.17	4.7022	0.4262
9.6409	1.5269	6.1996	1.3411
1.3367	31.7335	29.0026	0.3567
11.1839	123.036	0.1224	0.0903
0.00836	86.9497	2.9316	0.5572
0.1498	86.9497	27.5047	0.235
1.3156	0.1238	2.7016	2.4988
8.5048	79.4104	0.0164	0.027
0.0783	33.3033	26.7153	1.4409
0.0439	16.5436	0.8942	0.7596
0.3002	24.3505	0.6205	0.4267
82.4682	66.9269	0.2393	1.0722
	2.6589	1.2442	17.9972
0.5864	51.2675	0.9098	7.5845
0.0584	0.0518	7.7485	17.2403
0.1419	30.497	24.5658	1.5673
0.2014	9.0963	16.8247	1.5979
0.427	30.6247	62.1396	7.3061
73.9975	39.6482	32.488	0.2323
0.2165	11.8746	35.2142	0.2405
0.5621	20.5727	72.6425	0.2061
36.8924	30.6094	3.0714	0.0514
0.2392	11.8537	9.3584	4.6085
0.2237	10.7202	8.3394	0.9137
0.2009	79.234	0.8405	2.922
1.6221	21.7414	39.2492	9.9273
16.7227	50.6121	19.3141	0.3414
	39.408	40.8098	0.3009
49.5411	38.8746	21.0241	0.4022
52.9342	27.3842	14.6484	0.5697
54.0198	53.1317	12.932	0.1969
26.6001	48.4111	42.4408	0.0819
1.0908	30.3269	12.2528	32.2184
0.0157	38.5657	35.665	43.7972
0.282	30.1716	12.0076	0.1088
56.1497	107.784	49.1136	0.6123
0.5879	63.1454	9.4323	0.4599
0.1029	40.331	20.6989	0.2695
11.7932	0.3316	19.7981	0.227
8.6081	20.3305	25.1645	22.232
3.5263	47.4899	14.8667	0.7806
0.0982	26.0431	9.5303	1.0966
18.8649	45.0081	7.6896	6.4676
2.6389	57.0163	0.0995	15.8756
0.5618	20.7451	9.6294	3.1404
1.6038	33.7315	9.6294	6.4684
0.1845	26.3968	26.5185
0.1661	25.3737	42.9993
	8.0591	48.4993
	1.3961	15.0583
	1.3974
	1.2022
	4.6327
	5.0302
	4.3996
	0.5695
	5.6832
Fig. S11h	Collagen I quantification
IL11	IL11+U0126
5.3778	0.00603
70.0958	2.9877
22.3546	0.5957
28.256	1.6314
109.452	4.1517
42.3354	8.5963
35.4705	10.6693
23.4732	9.6082
23.6327	13.9919
1.2726	13.9919
0.9105	0.00457
3.0053	0.00999
1.3007	3.8127
6.4453	3.0603
3.2459	2.5806
2.5124	8.6693
43.2867	0.1029
38.1144	0.0416
26.6489	2.7095
29.0427	0.0749
10.2329	0.5221
52.3698	0.0767
47.5654	0.0277
20.786	6.1623
0.1575	1.056
5.2983	15.4884
8.3275	6.3636
0.1043	5.1141
0.7168	0.3231
4.5751	8.5429
2.1734	14.9908
4.8988	1.9617
3.015	5.7181
21.9108	1.2109
67.0817	0.0292
74.9599	2.6544
126.17	1.2226
126.17	0.0588
1.5269	0.0211
31.7335	1.9635
123.036	1.9635
86.9497	5.2956
86.9497	1.8861
0.1238	2.1143
79.4104	0.0352
33.3033	0.7977
16.5436	0.5511
24.3505	1.2038
66.9269	1.6747
2.6589	35.3213
51.2675
0.0518
30.497
9.0963
30.6247
39.6482
11.8746
20.5727
30.6094
11.8537
10.7202
79.234
21.7414
50.6121
39.408
38.8746
27.3842
53.1317
48.4111
30.3269
38.5657
30.1716
107.784
63.1454
40.331
0.3316
20.3305
47.4899
26.0431
45.0081
57.0163
20.7451
33.7315
26.3968
25.3737
8.0591
1.3961
1.3974
1.2022
4.6327
5.0302
4.3996
0.5695
5.6832

## Sheet: Fig. S13.
Fig. S13b	Il11ra1 RNA expression
	Ctrl				CKO
AT2	1.058	1.055	1.004	0.893	0.302	0.295	0.417	0.174
CD45+	0.235	0.243	0.205	0.236	0.28	0.28	0.216	0.34

[truncated: 6 more sheets: Fig. S14., Fig. S18., Fig. S19., Fig. S20., Fig. S21., Fig. S22]
